# Supplementary material for: Genetic inactivation of RIP1 kinase activity in rats protects against ischemic brain injury
Source: Cell Death Dis. 2021 Apr 7;12(4):379. doi: 10.1038/s41419-021-03651-6 (PMC8026634; doi:10.1038/s41419-021-03651-6)
Supplement: Supplementary file 4 — Supplementary Table 1 [file 41419_2021_3651_MOESM4_ESM.xlsx]

## Sheet: Sheet1
Protein	Gene ID	Protein Name	Protein Description	WT.Sham.D2/WT.Sham.PRE::log2FC	WT.Sham.D2/WT.Sham.PRE::pvalue	WT.Sham.D2/WT.Sham.PRE::adj.pvalue	WT.tMCAO.D2/WT.tMCAO.PRE::log2FC	WT.tMCAO.D2/WT.tMCAO.PRE::pvalue	WT.tMCAO.D2/WT.tMCAO.PRE::adj.pvalue	TG.tMCAO.D2/TG.tMCAO.PRE::log2FC	TG.tMCAO.D2/TG.tMCAO.PRE::pvalue	TG.tMCAO.D2/TG.tMCAO.PRE::adj.pvalue	TG.tMCAO.D2/WT.tMCAO.D2::log2FC	TG.tMCAO.D2/WT.tMCAO.D2::pvalue	TG.tMCAO.D2/WT.tMCAO.D2::adj.pvalue	TG.tMCAO.D2-PRE/WT.tMCAO.D2-PRE::log2FC	TG.tMCAO.D2-PRE/WT.tMCAO.D2-PRE::pvalue	TG.tMCAO.D2-PRE/WT.tMCAO.D2-PRE::adj.pvalue	WT.Sham.D15/WT.Sham.PRE::log2FC	WT.Sham.D15/WT.Sham.PRE::pvalue	WT.Sham.D15/WT.Sham.PRE::adj.pvalue	WT.tMCAO.D15/WT.tMCAO.PRE::log2FC	WT.tMCAO.D15/WT.tMCAO.PRE::pvalue	WT.tMCAO.D15/WT.tMCAO.PRE::adj.pvalue	TG.tMCAO.D15/TG.tMCAO.PRE::log2FC	TG.tMCAO.D15/TG.tMCAO.PRE::pvalue	TG.tMCAO.D15/TG.tMCAO.PRE::adj.pvalue	TG.tMCAO.D15/WT.tMCAO.D15::log2FC	TG.tMCAO.D15/WT.tMCAO.D15::pvalue	TG.tMCAO.D15/WT.tMCAO.D15::adj.pvalue	TG.tMCAO.D15-PRE/WT.tMCAO.D15-PRE::log2FC	TG.tMCAO.D15-PRE/WT.tMCAO.D15-PRE::pvalue	TG.tMCAO.D15-PRE/WT.tMCAO.D15-PRE::adj.pvalue	WT.Sham.D30/WT.Sham.PRE::log2FC	WT.Sham.D30/WT.Sham.PRE::pvalue	WT.Sham.D30/WT.Sham.PRE::adj.pvalue	WT.tMCAO.D30/WT.tMCAO.PRE::log2FC	WT.tMCAO.D30/WT.tMCAO.PRE::pvalue	WT.tMCAO.D30/WT.tMCAO.PRE::adj.pvalue	TG.tMCAO.D30/TG.tMCAO.PRE::log2FC	TG.tMCAO.D30/TG.tMCAO.PRE::pvalue	TG.tMCAO.D30/TG.tMCAO.PRE::adj.pvalue	TG.tMCAO.D30/WT.tMCAO.D30::log2FC	TG.tMCAO.D30/WT.tMCAO.D30::pvalue	TG.tMCAO.D30/WT.tMCAO.D30::adj.pvalue	TG.tMCAO.D30-PRE/WT.tMCAO.D30-PRE::log2FC	TG.tMCAO.D30-PRE/WT.tMCAO.D30-PRE::pvalue	TG.tMCAO.D30-PRE/WT.tMCAO.D30-PRE::adj.pvalue
A0A096P6L9	C5	A0A096P6L9_RAT	Complement C5	0.257210181	0.007815093	0.0247927	0.527812992	2.07E-07	1.21e-06	0.60246081	3.63E-08	4.55E-07	0.018572174	0.861705545	0.925909	0.074647818	0.591435511	0.968108937	0.013557592	0.886564835	0.947755	0.332624044	0.000669439	0.002727	0.158891114	0.108788165	0.225992014	-0.229808573	0.027966422	0.168796138	-0.173732929	0.206001742	0.570971057	-0.080918833	0.395343373	0.594095	0.256422992	0.007999566	0.023488086	0.071600275	0.467673921	0.608504626	-0.240898362	0.021381394	0.402972678	-0.184822718	0.178730343	0.602872273
A0A097BW25;D3ZAF5	Postn	A0A097BW25_RAT;D3ZAF5_RAT	Periostin, osteoblast specific factor (Predicted), isoform CRA_c;Periostin, osteoblast specific factor (Predicted), isoform CRA_a	-1.10305	2.69E-05	0.00036714	-1.793309594	1.32E-10	1.25E-09	-1.96145792	7.03E-11	1.76E-09	0.231364824	0.446750032	0.801483804	-0.168148326	0.648965437	0.968108937	-0.494922411	0.051250592	0.199227653	-0.813722967	0.001595489	0.00568787	-1.052794601	0.000114731	0.001439353	0.160441516	0.586850774	0.763174092	-0.239071634	0.511768088	0.784711069	-0.99898147	0.000127965	0.000858301	-0.825241331	0.001377757	0.00513866	-2.082363232	2.70E-12	1.49E-10	-0.857608751	0.004379661	0.200734485	-1.257121901	0.000782128	0.107542625
A0A0G2JSH5	Alb	A0A0G2JSH5_RAT	Serum albumin	-0.254956857	0.000970384	0.004782606	-0.330384346	2.63E-05	0.000103738	-0.286338047	0.000568948	0.002121631	0.07471089	0.402296042	0.760504847	0.044046299	0.689859298	0.968108937	-0.014813633	0.84393866	0.934839658	-0.25188595	0.001109257	0.004267558	-0.254958532	0.001533884	0.009732449	0.027592008	0.749690856	0.844549699	-0.003072582	0.977459383	0.984594123	-0.080166297	0.288009336	0.495016046	-0.142483167	0.060464343	0.13037624	-0.250944936	0.001804637	0.006553682	-0.077797178	0.369171725	0.849447758	-0.108461769	0.319752072	0.700675156
A0A0G2JSK1	Serpina3c	A0A0G2JSK1_RAT	RCG20603	-0.225255798	0.008205544	0.02573557	-0.426696233	1.51E-06	8.34E-06	-0.314961259	0.000632701	0.002267865	0.275200775	0.004893722	0.110106082	0.111734974	0.36316983	0.968108937	-0.125898293	0.134959829	0.382322556	-0.233437728	0.006216314	0.017570601	-0.31903618	0.000380026	0.004034123	0.07786735	0.403378317	0.691014415	-0.085598452	0.479084532	0.74773346	-0.204720048	0.015974396	0.051228415	-0.280731561	0.001095519	0.004258638	-0.422884305	4.03E-06	3.48E-05	0.021313058	0.818812056	0.98232289	-0.142152744	0.240839352	0.662308217
A0A0G2JTG4;A0A0G2JWF2;F1M195;F1M1Q7	NaN	A0A0G2JTG4_RAT;A0A0G2JWF2_RAT;F1M195_RAT;F1M1Q7_RAT	Uncharacterized protein	0.230462731	0.119194032	0.215462732	0.345505951	0.020387754	0.040193	0.113999956	0.477169598	0.655217955	0.135018339	0.530519184	0.848428867	-0.231505995	0.288307223	0.968108937	0.542804873	0.00034725	0.003549665	1.155529981	3.57E-12	1.98E-10	0.842828688	4.45E-07	2.05E-05	0.05382304	0.798290783	0.867434079	-0.312701293	0.147645893	0.503089711	0.544642365	0.000332439	0.001945124	1.208336031	5.86E-13	1.16E-11	1.066379239	6.30E-10	1.58E-08	0.224567541	0.287550047	0.849447758	-0.141956792	0.509271771	0.786796275
A0A0G2JUY3	NaN	A0A0G2JUY3_RAT	Uncharacterized protein	0.595672754	0.141573773	0.250476676	0.466844798	0.264003295	0.366626161	-0.038118506	0.930626637	0.962568336	-0.285778781	0.611973851	0.848428867	-0.504963305	0.40427307	0.968108937	0.14947231	0.710846472	0.864289102	0.786039587	0.061461556	0.116608568	0.815835184	0.05880709	0.139920318	0.248980121	0.651100435	0.810300833	0.029795598	0.960212392	0.978357303	0.591984175	0.144029324	0.304677416	0.946513796	0.024875676	0.061300773	1.253357582	0.004114432	0.013518849	0.52602831	0.340197751	0.849447758	0.306843786	0.607658869	0.848254767
A0A0G2JUY4	NaN	A0A0G2JUY4_RAT	Uncharacterized protein	0.582676119	0.00050104	0.002822184	0.463027183	0.005187403	0.012449768	0.140836506	0.426901104	0.604229256	-0.322811002	0.174655266	0.576510549	-0.322190678	0.181852971	0.968108937	0.947969916	5.93E-08	2.26E-06	0.879190756	3.89E-07	4.14E-06	0.798197044	1.11E-05	0.000190793	-0.081614036	0.72482389	0.835733427	-0.080993712	0.733098081	0.886292508	1.205589992	3.18E-11	6.73E-10	1.341379811	4.89E-13	1.04E-11	1.27336178	4.35E-11	1.71E-09	-0.068638355	0.767170222	0.981260893	-0.068018032	0.774571929	0.926118611
A0A0G2JW41	NaN	A0A0G2JW41_RAT	Uncharacterized protein	0.285488954	0.038503527	0.084341059	0.250237064	0.069023144	0.119064924	0.051925582	0.72715236	0.851046302	-0.095220114	0.636031376	0.856315414	-0.198311482	0.327164583	0.968108937	0.392687136	0.004789148	0.031471545	0.575397598	5.17E-05	0.000304791	0.3277819	0.026091375	0.077736667	-0.14452433	0.463652641	0.716606477	-0.247615698	0.216379667	0.574238348	0.389881801	0.005086784	0.020254393	0.728950553	5.28E-07	3.77E-06	0.425041349	0.0042089	0.013666547	-0.200817835	0.309124733	0.849447758	-0.303909204	0.12991938	0.549658914
A0A0G2JX40;F8WFZ5;P08025;Q5RK13	Igf1	A0A0G2JX40_RAT;F8WFZ5_RAT;IGF1_RAT;Q5RK13_RAT	Insulin-like growth factor I;Insulin-like growth factor 1, isoform CRA_b;Insulin-like growth factor I;Igf1 protein	-0.110017608	0.115955168	0.213357509	-0.271567828	0.000163637	0.000525159	-0.271892653	0.000477486	0.001856144	0.172593866	0.075803651	0.435500228	-0.000324825	0.997476126	0.998570774	0.102046657	0.144480821	0.38508586	-0.055992	0.421619834	0.538962564	-0.021448219	0.771410753	0.822043891	0.207462473	0.029562509	0.173601115	0.034543781	0.733490698	0.886292508	0.117235635	0.09417765	0.217637425	-0.093679116	0.180006491	0.320527687	-0.175045105	0.019283104	0.051174391	0.091552702	0.332453187	0.849447758	-0.081365989	0.423149902	0.745937328
A0A0G2JXB7	NaN	A0A0G2JXB7_RAT	Uncharacterized protein	0.049868887	0.818595173	0.879113882	0.187868128	0.388374194	0.498564081	-0.351865525	0.138928266	0.249332416	-0.289218498	0.353048306	0.717005972	-0.539733652	0.095176411	0.968108937	0.596509166	0.0070319	0.045134987	1.116633515	1.26E-06	1.09E-05	0.787649457	0.000915938	0.006832403	-0.078468904	0.796356413	0.867434079	-0.328984058	0.301235682	0.614744565	0.963384445	2.25E-05	0.000193173	1.398253082	3.74E-09	3.97E-08	1.083727656	8.16E-06	6.29E-05	-0.064010272	0.833257255	0.982795849	-0.314525426	0.32287185	0.700675156
A0A0G2JXP0;M0RCK5;M0RDF0	NaN	A0A0G2JXP0_RAT;M0RCK5_RAT;M0RDF0_RAT	Uncharacterized protein	0.261255739	0.021593811	0.053213321	0.148593965	0.187470618	0.284296103	-0.027967752	0.81974889	0.915994711	-0.294899602	0.095040043	0.460941383	-0.176561717	0.289742667	0.968108937	0.558652641	2.48E-06	6.21E-05	0.491905682	2.72E-05	0.000179632	0.200697487	0.097175396	0.206243829	-0.409546081	0.018961507	0.130834397	-0.291208196	0.078848015	0.356754952	0.716246621	4.76E-09	8.18E-08	0.592159877	6.98E-07	4.70E-06	0.394903598	0.001355695	0.005196831	-0.315594165	0.069090325	0.582660889	-0.197256279	0.231984366	0.662308217
A0A0G2JY31;A0A0G2JZ73;P17475	Serpina1	A0A0G2JY31_RAT;A0A0G2JZ73_RAT;A1AT_RAT	Alpha-1-antiproteinase	-0.563291762	0.004227506	0.014958867	-0.466998736	0.017021708	0.03470502	-0.174413333	0.398882298	0.572235265	0.295125818	0.184450188	0.578502862	0.292585403	0.301708832	0.968108937	0.025995639	0.892857362	0.947755286	-0.090008872	0.641121872	0.736891115	-0.420397768	0.038073945	0.101042393	-0.327848481	0.129009387	0.356648906	-0.330388896	0.236838415	0.605253728	-0.239754774	0.215847237	0.401067502	0.019872131	0.917991485	0.941879739	-0.522008009	0.010434002	0.030965425	-0.539339725	0.013360896	0.337074019	-0.54188014	0.05371151	0.399207171
A0A0G2JYC4	LOC100361907	A0A0G2JYC4_RAT	Complement factor H-related protein B	-0.535261384	0.039116188	0.085008408	-0.554615061	0.032683752	0.063081927	0.09035397	0.743079707	0.858117151	0.379733232	0.216567454	0.622631431	0.644969031	0.089085489	0.968108937	-0.268262572	0.297425592	0.582194776	-0.223091715	0.3858183	0.508017776	-0.156573856	0.559663043	0.692677129	-0.198717941	0.504378577	0.73894458	0.066517859	0.857828958	0.939526954	-0.368019002	0.153830614	0.313358657	-0.493758226	0.056661151	0.124114902	-0.207088655	0.440668329	0.593290042	0.021433771	0.942532953	0.99787507	0.286669571	0.440725407	0.748144981
A0A0G2JZN1	NaN	A0A0G2JZN1_RAT	Uncharacterized protein	0.887306315	0.025935012	0.060661554	0.962383112	0.009680272	0.022140541	-0.220607135	0.56884763	0.751205483	-1.086995743	0.043349279	0.363353254	-1.182990247	0.028348863	0.866215247	2.859652641	1.44E-10	9.90E-09	2.546550778	5.51E-10	1.70E-08	1.015508488	0.007659545	0.031088741	-1.435047785	0.005468051	0.116271461	-1.531042289	0.003962575	0.118543358	3.488649505	6.57E-14	2.26E-12	3.405708754	1.51E-14	4.63E-13	1.680460287	2.14E-05	0.000144208	-1.629253963	0.001738525	0.119523585	-1.725248467	0.00126655	0.116100375
A0A0G2JZV7;F1LUS1	NaN	A0A0G2JZV7_RAT;F1LUS1_RAT	Uncharacterized protein	0.317156491	0.134332422	0.239198377	0.261920484	0.215487798	0.30976371	-0.092800166	0.688123811	0.823817836	0.069663651	0.844462584	0.924887592	-0.354720649	0.258139523	0.968108937	0.984616612	8.58E-06	0.000157963	1.240236695	4.65E-08	6.44E-07	0.726446973	0.001747949	0.010264551	-0.089405422	0.798057856	0.867434079	-0.513789722	0.099005807	0.406050706	1.660934637	3.15E-12	7.87E-11	1.93345267	4.44E-15	1.53E-13	1.550399438	5.28E-10	1.46E-08	0.041331067	0.905832702	0.985496342	-0.383053232	0.217376666	0.661296099
A0A0G2K135;Q9WUW3	Cfi	A0A0G2K135_RAT;CFAI_RAT	Complement factor I	0.056837994	0.258957368	0.384559026	0.240838779	5.18E-06	2.42E-05	0.195552773	0.000413089	0.001676656	-0.041032962	0.478551832	0.815310528	-0.045286007	0.538205661	0.968108937	0.079657373	0.114706479	0.347900968	0.141145811	0.005780365	0.016854326	0.008708282	0.867501803	0.893397379	-0.128184484	0.024035219	0.161798061	-0.132437529	0.069636339	0.337186483	0.104801338	0.03880456	0.107117187	0.17599572	0.00065538	0.002699776	0.071621813	0.171944336	0.308817212	-0.100120862	0.076559253	0.582660889	-0.104373907	0.151529017	0.570828487
A0A0G2K151;P02650;Q65ZS7	Apoe;Apoe;	A0A0G2K151_RAT;APOE_RAT;Q65ZS7_RAT	Apolipoprotein E;Apolipoprotein E;Rat apolipoprotein E protein	-0.130932381	0.256955323	0.384559026	-0.189952606	0.101215043	0.166281856	0.012497369	0.919433018	0.962568336	0.189808208	0.168014346	0.576510549	0.202449975	0.23225035	0.968108937	0.015015092	0.896246847	0.947755286	-0.147408423	0.202237024	0.306118337	-0.233826561	0.053945423	0.129469015	-0.099059904	0.457275068	0.716606477	-0.086418138	0.603909664	0.828605391	-0.050633036	0.66026167	0.806986485	-0.347333922	0.003149012	0.011001612	-0.387132461	0.001673471	0.006241596	-0.052440306	0.693661266	0.981260893	-0.039798539	0.811072555	0.930735672
A0A0G2K245;A0A0G2KAL1	NaN	A0A0G2K245_RAT;A0A0G2KAL1_RAT	Uncharacterized protein	0.046462252	0.750504354	0.818732022	-0.081925767	0.575216428	0.667057706	-0.050841769	0.751545198	0.864276978	-0.120858932	0.639805059	0.857214545	0.031083998	0.88613474	0.996552901	0.557915316	0.000221665	0.002353061	0.501023149	0.000846689	0.003303279	0.340192559	0.032673174	0.090375822	-0.312773521	0.220510259	0.533866943	-0.160830591	0.454651633	0.725340178	0.59458166	8.90E-05	0.000661379	0.603680909	7.05E-05	0.00039738	0.3936838	0.013784316	0.038044713	-0.361940039	0.156770149	0.702381426	-0.209997109	0.329402469	0.700675156
A0A0G2K2V6;Q6IFW6	Krt10	A0A0G2K2V6_RAT;K1C10_RAT	Keratin, type I cytoskeletal 10;Keratin, type I cytoskeletal 10	-1.363704687	0.408895138	0.528795551	0.374025351	0.897223666	0.93729237	-1.833477681	0.256220943	0.408768672	-0.339509638	0.885648584	0.943779958	-2.207503032	0.506944983	0.968108937	-0.880276953	0.589259658	0.797233655	1.697955798	0.503985883	0.606974302	-1.614005399	0.267485969	0.434582643	-1.443967803	0.423485858	0.69750185	-3.311961198	0.265640759	0.614623406	-0.447396676	0.720564307	0.851996097	0.831081124	0.71790056	0.843151296	-1.385611957	0.342912338	0.498125291	-0.348699687	0.809986264	0.981260893	-2.216693082	0.419672419	0.744580098
A0A0G2K332;F1MAE7	NaN	A0A0G2K332_RAT;F1MAE7_RAT	Uncharacterized protein	0.130821657	0.547546083	0.66573885	0.019495132	0.928522037	0.942176773	-0.113886968	0.631716069	0.792647885	0.640962636	0.059032955	0.399383995	-0.1333821	0.678741062	0.968108937	0.041260297	0.849433464	0.934839658	0.203551027	0.349973517	0.466070501	-0.206431268	0.375587291	0.55434274	0.364362441	0.271296861	0.567257073	-0.409982295	0.199503023	0.567658085	-0.286807546	0.188783775	0.358038193	0.160511519	0.460751578	0.621478342	-0.459267543	0.050385895	0.11214925	0.154565673	0.639932009	0.952767147	-0.619779062	0.053649707	0.399207171
A0A0G2K3G0;A0A0G2K9Y5;Q99PS8	Hrg	A0A0G2K3G0_RAT;A0A0G2K9Y5_RAT;HRG_RAT	Histidine-rich glycoprotein	-0.202417749	0.013890514	0.037136155	-0.148239379	0.06969539	0.119477812	-0.202164761	0.025196131	0.058438086	0.314567934	0.036435061	0.346761266	-0.053925382	0.654792831	0.968108937	0.025229621	0.755699539	0.891337918	-0.059748018	0.461720534	0.576110756	-0.208888666	0.018591637	0.063819647	0.219352667	0.137086235	0.367337871	-0.149140649	0.213078732	0.573754928	-0.012804917	0.874505221	0.92852871	0.079046654	0.330657874	0.501437216	-0.153473597	0.081870947	0.167380602	0.135973065	0.355145055	0.849447758	-0.232520251	0.053490212	0.399207171
A0A0G2K3K2;P60711;P63259	Actb;Actb;Actg1	A0A0G2K3K2_RAT;ACTB_RAT;ACTG_RAT	Actin, cytoplasmic 1;Actin, cytoplasmic 1;Actin, cytoplasmic 2	0.305560289	0.123349966	0.22106877	0.377385565	0.057780835	0.103555263	0.113501402	0.591495014	0.75931453	-0.074583229	0.747886857	0.889727468	-0.263884163	0.36221209	0.968108937	0.192216631	0.330708071	0.616725862	0.527162727	0.008566137	0.023262941	0.326761263	0.114146511	0.2333662	-0.01110053	0.960684407	0.98203295	-0.200401464	0.482233898	0.74773346	-0.560808244	0.005260264	0.020374264	0.247558047	0.210990503	0.368565689	-0.315876413	0.126560974	0.2425752	-0.374133526	0.098855263	0.62127766	-0.56343446	0.050042673	0.399207171
A0A0G2K3W2;Q7TPK2	F5	A0A0G2K3W2_RAT;Q7TPK2_RAT	Coagulation factor V;Ac2-120	-0.233334594	0.111466815	0.206685264	-0.146321456	0.316423691	0.421898255	-0.255616561	0.10341345	0.198167357	0.040084568	0.812274387	0.920164859	-0.109295105	0.608798196	0.968108937	0.039410259	0.786816067	0.916292129	0.189479959	0.195251743	0.300470738	-0.064010929	0.673005344	0.752209268	-0.104111215	0.525273277	0.741861474	-0.253490888	0.229626624	0.592307927	-0.416598565	0.005035984	0.020254393	-0.039223565	0.787801399	0.8893621	-0.273738529	0.073220886	0.151947102	-0.085135291	0.603325092	0.940343925	-0.234514964	0.26615814	0.671499895
A0A0G2K4I8	NaN	A0A0G2K4I8_RAT	Uncharacterized protein	-0.287114979	0.221739356	0.350640782	-0.293404689	0.211853895	0.306567864	-0.088740299	0.725178441	0.851046302	0.201790322	0.492369899	0.832013757	0.204664391	0.552478143	0.968108937	0.614744913	0.00978821	0.056282205	0.673827527	0.004765406	0.014666862	0.553510605	0.026193877	0.077736667	-0.12319099	0.666443077	0.810300833	-0.120316922	0.723180065	0.886292508	0.681142654	0.004345305	0.018439911	0.936053303	0.000116019	0.000604174	0.5968903	0.01671302	0.045223467	-0.342037072	0.23281093	0.780676601	-0.339163003	0.31906425	0.700675156
A0A0G2K4I9	F11	A0A0G2K4I9_RAT	Coagulation factor XI	0.42451397	0.000184574	0.001340591	0.548819986	2.21E-06	1.17E-05	0.419912334	0.000606052	0.002200925	-0.128113931	0.392969799	0.747997686	-0.128907651	0.426381862	0.968108937	-0.038147736	0.728069281	0.873683137	0.084326489	0.442659151	0.554826176	0.178976469	0.125698465	0.255093944	0.0954437	0.514247433	0.741861474	0.09464998	0.553985089	0.804736234	-0.232527847	0.035967044	0.101968424	-0.051099146	0.641479773	0.773137193	-0.114330269	0.326348827	0.479107853	-0.062437402	0.669426973	0.979214987	-0.063231122	0.692444764	0.893914884
A0A0G2K4K2	NaN	A0A0G2K4K2_RAT	Uncharacterized protein	-0.129471665	0.557420103	0.671660355	0.028641979	0.896653746	0.93729237	-0.056783167	0.811259715	0.913908904	0.061648801	0.824268729	0.924080901	-0.085425146	0.792242551	0.968108937	0.680094632	0.002559698	0.018591488	0.96283504	2.89E-05	0.000182017	0.512499275	0.028840208	0.082915598	-0.303261818	0.263086277	0.565474338	-0.450335765	0.161203495	0.517350752	1.061581862	4.84E-06	4.74E-05	1.223974046	2.10E-07	1.65E-06	0.844555602	0.000409612	0.001823435	-0.232344497	0.390616609	0.861978615	-0.379418444	0.237190621	0.662308217
A0A0G2K509	Krt5	A0A0G2K509_RAT	Keratin, type II cytoskeletal 5	-2.182884852	0.197090862	0.3218762	0.155586249	0.936497507	0.946788689	-2.19074512	0.347148778	0.51236932	0.83114094	0.675371129	0.858997381	-2.346331369	0.443759	0.968108937	-3.046450455	0.260520178	0.531153267	-0.101919667	0.958362059	0.965331965	-3.585769373	0.166242689	0.307939477	-0.306377398	0.875545352	0.922330218	-3.483849706	0.282582092	0.614623406	-1.341829849	0.384630862	0.593832178	1.595971797	0.477097207	0.628805814	-4.509137009	0.158383634	0.291425887	-2.927636498	0.311734133	0.849447758	-6.105108807	0.144808606	0.561242945
A0A0G2K531;P23764	Gpx3	A0A0G2K531_RAT;GPX3_RAT	Glutathione peroxidase;Glutathione peroxidase 3	-0.164929271	0.110320445	0.206685264	-0.11165441	0.278093889	0.381860266	-0.166777564	0.132202641	0.241641913	-0.121433533	0.322347189	0.700534048	-0.055123154	0.714399457	0.968108937	0.248609361	0.016924501	0.089392676	0.178719673	0.083914332	0.149963032	0.154761864	0.150930086	0.293357068	-0.090268188	0.448305406	0.716606477	-0.023957809	0.871779837	0.939887636	0.115962878	0.260076332	0.460644179	0.313105902	0.002842324	0.010057454	0.107951021	0.315179579	0.468124544	-0.27146526	0.024118629	0.412791569	-0.205154881	0.168884414	0.594717924
A0A0G2K5D2	NaN	A0A0G2K5D2_RAT	Uncharacterized protein	-0.127396761	0.557321588	0.671660355	0.022335158	0.917990259	0.93729237	-0.204530478	0.387206591	0.562468521	-0.429831659	0.171459015	0.576510549	-0.226865637	0.479736943	0.968108937	-0.142711711	0.511033702	0.742343694	0.574085133	0.009240253	0.024376667	0.26146057	0.25896375	0.430127658	-0.515590584	0.094439467	0.313588591	-0.312624562	0.324882842	0.633918828	0.42273055	0.053462855	0.138700802	1.157742516	5.33E-07	3.77E-06	0.764141827	0.001255958	0.004882314	-0.59656671	0.053521674	0.582660889	-0.393600688	0.215801568	0.661296099
A0A0G2K5E8;A0A0G2KAN1;F1LS40	NEWGENE_621351;NEWGENE_621351;Col1a2	A0A0G2K5E8_RAT;A0A0G2KAN1_RAT;F1LS40_RAT	Collagen, type I, alpha 2;Collagen, type I, alpha 2;Collagen type I alpha 2 chain	-1.503069016	9.18E-05	0.000791665	-2.791026082	2.86E-09	2.38E-08	-3.418759215	6.09E-13	3.36E-11	-0.546323626	0.264941262	0.68984706	-0.627733133	0.277556461	0.968108937	-1.720701221	5.73E-06	0.000112881	-2.469569877	2.18E-09	4.31E-08	-1.809356061	2.21E-05	0.000320723	0.741623323	0.098748003	0.313588591	0.660213816	0.226317469	0.590024087	-3.343808007	1.17E-12	3.23E-11	-2.561562232	7.33E-09	6.98E-08	-2.530114168	2.95E-07	3.70E-06	0.112857572	0.825689061	0.982795849	0.031448065	0.958237018	0.983813219
A0A0G2K6T8	NaN	A0A0G2K6T8_RAT	Uncharacterized protein	0.091861444	0.443810722	0.564478154	-0.01548045	0.897177798	0.93729237	-0.129251696	0.327439368	0.491159052	0.037159495	0.861511191	0.925908963	-0.113771246	0.523155456	0.968108937	0.403297337	0.001041923	0.008714268	0.387363684	0.001601639	0.00568787	0.312766831	0.01696025	0.060792584	0.076333887	0.716221462	0.835733427	-0.074596853	0.672117988	0.875021531	0.662670181	2.28E-07	2.72E-06	0.785204535	2.09E-09	2.31E-08	0.480856303	0.000312089	0.001485113	-0.153417491	0.465461318	0.914299017	-0.304348231	0.086312977	0.465413111
A0A0G2K7L8;F1LMS5;P49744	Thbs4	A0A0G2K7L8_RAT;F1LMS5_RAT;TSP4_RAT	Thrombospondin-4	-1.544279431	2.97E-06	5.12E-05	-1.845896057	2.09E-05	8.35E-05	-1.987271948	1.37E-07	1.46E-06	0.095856354	0.837630554	0.924744132	-0.141375891	0.792578286	0.968108937	-1.287261146	4.44E-05	0.000613329	-1.124241324	0.000724375	0.002907997	-0.970587685	0.004363209	0.02007076	0.390885884	0.304404005	0.608808009	0.153653639	0.739720003	0.886292508	-1.967847675	3.63E-09	6.66E-08	-1.353529736	6.01E-05	0.000345809	-1.495789774	4.93E-05	0.000316411	0.094972208	0.808384223	0.981260893	-0.142260037	0.764977737	0.920414037
A0A0G2K7P6	NaN	A0A0G2K7P6_RAT	Uncharacterized protein	0.377136095	0.040799732	0.087974421	0.306487943	0.095297919	0.158447143	-0.046280579	0.816704252	0.915994711	0.098215163	0.73438252	0.885114068	-0.352768522	0.193990957	0.968108937	0.753021544	7.22E-05	0.000905509	1.222625824	1.05E-09	2.64E-08	0.914927491	8.42E-06	0.000167767	0.143285352	0.614340037	0.779663378	-0.307698333	0.251524293	0.614623406	1.033835537	1.26E-07	1.65E-06	1.573711397	7.51E-14	1.73E-12	1.352529287	3.71E-10	1.14E-08	0.229801575	0.419462752	0.886811113	-0.22118211	0.409074967	0.744580098
A0A0G2K7X7	C7	A0A0G2K7X7_RAT	Complement C7	-0.358036932	1.51E-07	3.80E-06	-0.533143151	2.65E-13	4.31E-12	-0.399465397	5.96E-08	6.86E-07	0.162571674	0.039428159	0.351661032	0.133677753	0.154874671	0.968108937	-0.220512978	0.000755467	0.006726097	-0.100297155	0.117320384	0.196956039	-0.203974908	0.00278144	0.014216249	-0.074783832	0.325906895	0.619445685	-0.103677752	0.262347551	0.614623406	-0.386317799	2.03E-08	3.28E-07	-0.14537484	0.024109069	0.059946874	-0.384527207	8.12E-08	1.18E-06	-0.210258446	0.006551302	0.257372587	-0.239152367	0.010699895	0.36778896
A0A0G2K828	NaN	A0A0G2K828_RAT	Uncharacterized protein	-0.258964252	0.096606745	0.186457773	-0.256018193	0.100407827	0.165943474	-0.398812879	0.021743663	0.050858058	-0.137700509	0.711643997	0.870268584	-0.142794685	0.536962627	0.968108937	-0.287042132	0.065936399	0.233313412	0.012154412	0.937418287	0.952847358	0.13414944	0.42722812	0.590146351	0.127089204	0.730916694	0.835733427	0.121995028	0.594419751	0.828585108	-0.296161189	0.06697661	0.16711473	0.024520724	0.874148122	0.910433516	0.026739215	0.874072157	0.910354397	0.007312667	0.984207711	0.99787507	0.002218491	0.992269204	0.998885117
A0A0G2K845;Q8K3R4	Adipoq	A0A0G2K845_RAT;Q8K3R4_RAT	Adiponectin, C1Q and collagen domain-containing;30 kDa adipocyte complement-related protein	-1.007567691	0.000206811	0.001392772	-1.458571976	2.04E-07	1.21E-06	-1.194245693	5.38E-05	0.000279982	0.767846385	0.028415332	0.31651137	0.264326284	0.494805106	0.968108937	-0.359090981	0.17323782	0.408663575	-0.520208272	0.049613147	0.096780576	-0.897272533	0.001586812	0.009732449	0.12645584	0.708116514	0.831660246	-0.377064261	0.324458947	0.633918828	-0.755453801	0.004766368	0.019859866	-0.740840543	0.005608606	0.017999712	-1.141082161	7.50E-05	0.000449885	0.103278484	0.75975507	0.981260893	-0.400241618	0.295750182	0.700675156
A0A0G2K896	RGD1310507	A0A0G2K896_RAT	Similar to RIKEN cDNA 1300017J02	-0.380247995	3.81E-12	5.26E-10	-0.361129075	2.71E-11	2.67E-10	-0.432799195	8.03E-13	3.69E-11	0.038660855	0.621422446	0.848428867	-0.071670119	0.319810898	0.968108937	-0.030590405	0.528329959	0.755539216	-0.112513375	0.021915654	0.050588635	-0.179192068	0.000801232	0.006504121	0.043652282	0.570483738	0.755619228	-0.066678692	0.349239564	0.65253144	-0.021776008	0.653372898	0.802131906	-0.121840482	0.013269761	0.03698028	-0.201517966	0.000181059	0.000942874	0.030653491	0.69022103	0.981260893	-0.079677484	0.263767336	0.671499895
A0A0G2K8K3;Q64268	Serpind1	A0A0G2K8K3_RAT;HEP2_RAT	Heparin cofactor 2	-0.231388778	0.031845275	0.071219825	-0.272895069	0.011718401	0.02587423	-0.15437064	0.174084659	0.296588679	0.172181415	0.129933802	0.545449642	0.118524429	0.446258116	0.968108937	-0.003263143	0.975579246	0.986299897	0.062232557	0.559675902	0.659703084	-0.092792467	0.397665868	0.573877472	-0.101368038	0.35566729	0.629849503	-0.155025024	0.311622846	0.62779493	-0.06299112	0.554908303	0.733652805	0.031596198	0.766968741	0.882014052	-0.150040676	0.172632538	0.308817212	-0.127979889	0.244138864	0.780676601	-0.181636875	0.236248021	0.662308217
A0A0G2K8Q1	Apoc3	A0A0G2K8Q1_RAT	Apolipoprotein C-III, isoform CRA_a	-0.528459711	0.002793968	0.011683867	-1.348687091	4.82E-12	6.04E-11	-1.075986542	9.65E-08	1.07E-06	0.124668973	0.608533832	0.848428867	0.272700548	0.286972311	0.968108937	0.143036014	0.408951331	0.653784541	-0.477689591	0.006670172	0.018663007	-0.607635344	0.001263331	0.008716987	-0.277977329	0.244021686	0.547875436	-0.129945753	0.606752846	0.828605391	0.022448635	0.896720493	0.934083847	-0.751464411	3.14E-05	0.000184285	-0.667050826	0.000428546	0.00187744	-0.06361799	0.789116203	0.981260893	0.084413586	0.738012632	0.902988553
A0A0G2K926	LOC297568	A0A0G2K926_RAT	Murinoglobulin-1	-0.188444854	0.011032695	0.030450239	-0.319305499	2.79E-05	0.000107126	-0.346210457	3.36E-05	0.000192982	-0.165888555	0.171660191	0.576510549	-0.026904959	0.803797228	0.968108937	0.15608892	0.034382627	0.145993925	-0.072234013	0.323421849	0.443504218	-0.043141602	0.582445458	0.71102269	-0.109891186	0.356001893	0.629849503	0.02909241	0.785967062	0.900111656	0.151948604	0.039341222	0.107117187	0.015419733	0.832677286	0.90691738	-0.005326185	0.945842476	0.956237168	-0.159729515	0.180719753	0.733372925	-0.020745918	0.846440982	0.931034408
A0A0G2K9I6;G3V7K3	Cp	A0A0G2K9I6_RAT;G3V7K3_RAT	Ceruloplasmin, isoform CRA_b;Ceruloplasmin, isoform CRA_a	0.112816865	0.188415642	0.315167983	0.2609826	0.002796542	0.007213509	0.257569444	0.00544773	0.015187611	-0.010468687	0.91113988	0.952555329	-0.003413156	0.978174082	0.996552901	0.0339634	0.691009133	0.855240004	0.342734568	0.00011002	0.000597561	0.102711949	0.245868529	0.416317263	-0.247078151	0.007554676	0.116271461	-0.24002262	0.052764278	0.325798802	0.027085321	0.751217999	0.871666455	0.141722496	0.099292212	0.194359223	0.049891965	0.572008542	0.695481751	-0.098886063	0.277975486	0.832199374	-0.091830531	0.455166268	0.754040503
A0A0G2K9Z5	NaN	A0A0G2K9Z5_RAT	Uncharacterized protein	-0.788530545	0.00126518	0.00563209	-0.495930692	0.039539282	0.073735418	-0.610592715	0.018221643	0.043731944	0.071432562	0.795061629	0.918146483	-0.114662024	0.742693043	0.968108937	-0.355304923	0.138285603	0.38508586	0.18757375	0.432150895	0.546601817	-0.113680682	0.646792706	0.75006213	-0.115159846	0.666079716	0.810300833	-0.301254432	0.382057715	0.680478509	-0.558319416	0.020820722	0.064333692	0.260431884	0.276102811	0.448261035	-0.259820902	0.296008748	0.457064771	-0.3341582	0.212032442	0.778950801	-0.520252786	0.132572088	0.552383698
A0A0H2UHA1;Q8CHN8	Masp1	A0A0H2UHA1_RAT;MASP1_RAT	Mannan-binding lectin serine protease 1	0.375643225	0.075851684	0.15479219	0.400343793	0.058749313	0.103941093	0.266320256	0.234667618	0.383244158	0.240869492	0.292936892	0.700534048	-0.134023537	0.662097396	0.968108937	0.121432522	0.563363783	0.78529497	0.616674687	0.004004031	0.012603597	-0.310585221	0.153578887	0.296417992	-0.55236688	0.0139145	0.123883939	-0.927259909	0.002642517	0.118543358	0.055086324	0.793086403	0.897525765	-0.019687426	0.925300245	0.945862473	-0.657633496	0.002963545	0.010224232	-0.263053041	0.236142581	0.780676601	-0.63794607	0.036407193	0.399207171
A0A0H2UHF8;P02764	Orm1	A0A0H2UHF8_RAT;A1AG_RAT	Alpha-1-acid glycoprotein	0.713725303	0.018530141	0.046527374	1.285339784	3.75E-05	0.000140047	1.685307899	6.23E-07	6.36E-06	0.405496698	0.212545778	0.617501418	0.399968115	0.360386427	0.968108937	-0.15433991	0.605958483	0.804060294	1.046509545	0.000669444	0.002727	0.43364822	0.161446183	0.30562204	-0.607332742	0.055198523	0.256879471	-0.612861325	0.155556583	0.511114486	-0.041841245	0.888715103	0.934083847	0.524469853	0.081660333	0.170744332	0.415255623	0.179802095	0.312109296	-0.103685648	0.741252206	0.981260893	-0.10921423	0.799271772	0.930735672
A0A0H2UHH2;H6X320;H6X338;P23680	Apcs;Apcs;sap;Apcs	A0A0H2UHH2_RAT;H6X320_RAT;H6X338_RAT;SAMP_RAT	Serum amyloid P-component;Pentaxin;Pentaxin;Serum amyloid P-component	-0.255533454	0.329137338	0.445303458	0.047865027	0.854640237	0.903757492	0.301388034	0.283167275	0.439068359	0.093851785	0.760085732	0.896511376	0.253523007	0.508435372	0.968108937	-0.515888372	0.050428539	0.198832523	-0.380520903	0.147310418	0.238625648	0.106645279	0.695524013	0.761764395	0.327494959	0.273609981	0.56779214	0.487166182	0.198591081	0.567658085	-0.076603225	0.769401584	0.885294709	0.046944151	0.857406117	0.907261609	0.221791275	0.416259099	0.571579658	0.015175901	0.959421197	0.99787507	0.174847124	0.643347014	0.871529206
A0A0H2UHI5;P09006	Serpina3n	A0A0H2UHI5_RAT;SPA3N_RAT	Serine protease inhibitor A3N	0.423293326	7.40E-05	0.000729623	0.99423765	4.44E-16	1.75E-14	0.826073956	2.80E-11	9.67E-10	-0.144108941	0.276329573	0.700534048	-0.168163693	0.267590962	0.968108937	-0.056646599	0.581707667	0.794808496	0.481172718	8.27E-06	5.73E-05	0.081433513	0.452423779	0.603477441	-0.375684452	0.00418492	0.116271461	-0.399739205	0.00845268	0.145808727	0.108373852	0.292854422	0.49712942	0.281676452	0.007080282	0.021702234	0.239939646	0.028446933	0.072697719	-0.017682053	0.890615773	0.985496342	-0.041736806	0.779771725	0.928299673
A0A0H2UHK1;P31722	C1qc	A0A0H2UHK1_RAT;C1QC_RAT	Complement C1q subcomponent subunit C	-0.026166743	0.823252546	0.88068877	-0.078936028	0.500852689	0.606606917	0.058234583	0.645091116	0.798408735	-0.108608866	0.465130871	0.814709009	0.137170611	0.426695234	0.968108937	0.204358099	0.083289793	0.283802259	0.37278882	0.00188385	0.006605397	0.243083099	0.050628579	0.124763285	-0.375485198	0.010583749	0.116271461	-0.129705721	0.446126834	0.725340178	0.116886196	0.319506729	0.52582669	0.409920155	0.000670463	0.002721292	0.167574553	0.175727881	0.308817212	-0.488125079	0.001008953	0.092487389	-0.242345602	0.156026543	0.579828368
A0A0H2UHM3;P06866	Hp	A0A0H2UHM3_RAT;HPT_RAT	Haptoglobin	1.106528454	0.010422773	0.029918444	1.296245408	0.00285085	0.007268736	1.63818481	0.00057653	0.002121631	0.174485735	0.772078509	0.906781568	0.341939402	0.586356389	0.968108937	-1.853762442	2.96E-05	0.000429542	-0.704015777	0.099927088	0.171924245	-0.225932886	0.617280115	0.724975794	0.310629224	0.59815349	0.771450296	0.478082891	0.441592428	0.725340178	-1.600318332	0.000268991	0.001608097	-0.668489793	0.118007166	0.224620537	0.513810206	0.256980534	0.412364112	1.014846332	0.087113769	0.612043227	1.182299999	0.058866328	0.415083085
A0A0H2UHR6;Q63207	F10	A0A0H2UHR6_RAT;FA10_RAT	Coagulation factor X	-0.025259083	0.685369494	0.762749921	-0.007200474	0.908020626	0.93729237	0.053530115	0.430332373	0.605978239	0.167572984	0.060775825	0.399383995	0.060730589	0.509960784	0.968108937	-0.079339137	0.204763756	0.463236039	-0.068837852	0.270760096	0.382655849	0.052697748	0.42715193	0.590146351	0.228377995	0.009531706	0.116271461	0.121535601	0.18341136	0.544317585	-0.062860528	0.314330426	0.521352431	-0.234539328	0.000270072	0.00128517	-0.040298759	0.543434193	0.672591199	0.301082963	0.000729523	0.092487389	0.194240569	0.034670987	0.399207171
A0A0H2UI19;D3ZTE0	F12	A0A0H2UI19_RAT;FA12_RAT	Coagulation factor XII	-0.17040245	0.000245388	0.001575051	-0.108698361	0.017101024	0.03470502	-0.184896949	0.000204804	0.00090507	-0.001780605	0.972814225	0.992561502	-0.076198587	0.248828355	0.968108937	-0.060702694	0.178830097	0.414765604	-0.114451988	0.012174464	0.03151707	-0.081182962	0.085041711	0.186281844	0.10768701	0.035618612	0.196614736	0.033269027	0.608410933	0.828605391	0.004315458	0.923525648	0.951159631	-0.040163167	0.372562259	0.544059173	-0.099597097	0.035274169	0.085415975	0.014984053	0.767619993	0.981260893	-0.05943393	0.360714504	0.72399624
A0A0U1RRP9;Q7TP05	Cfb	A0A0U1RRP9_RAT;Q7TP05_RAT	Complement factor B	0.192435876	0.00014348	0.001164721	0.315493472	3.28E-09	2.59E-08	0.271736407	9.71E-07	9.25E-06	-0.012472315	0.825504148	0.924080901	-0.043757065	0.541155682	0.968108937	0.00665727	0.891585114	0.947755286	0.095007839	0.0538976	0.104403043	-0.104953281	0.040942147	0.10560778	-0.16867637	0.002645774	0.116271461	-0.199961119	0.005377883	0.123691319	0.017654561	0.71783411	0.851996097	-0.041100511	0.400869436	0.567384432	-0.101372093	0.048188872	0.108347818	-0.028986833	0.597614926	0.940343925	-0.060271583	0.393347321	0.740893927
A0A140TAI2;Q5FVF9	Btd	A0A140TAI2_RAT;BTD_RAT	Biotinidase	-0.476792278	2.93E-06	5.12E-05	-0.450778942	8.82E-06	3.93E-05	-0.396914577	0.000205082	0.00090507	0.244998223	0.029641467	0.31651137	0.053864364	0.703448609	0.968108937	-0.148876519	0.12538707	0.37369178	-0.088226977	0.36198415	0.479758897	-0.301609688	0.003285088	0.016190789	-0.022248852	0.836834419	0.895218215	-0.21338271	0.127851352	0.458272379	-0.269062739	0.006236876	0.023495081	-0.067376437	0.485963555	0.630666263	-0.577070837	8.82E-08	1.22E-06	-0.318560541	0.00386169	0.200734485	-0.5096944	0.000390888	0.10749413
A0A140UHW8;P08661;Q7TMC0	;Mbl2;	A0A140UHW8_RAT;MBL2_RAT;Q7TMC0_RAT	Uncharacterized protein;Mannose-binding protein C;Ab2-001	-0.452340686	0.043227593	0.091775504	-0.86391717	0.000166115	0.000526985	-0.706405973	0.003597127	0.010675345	0.368113761	0.162824583	0.575462526	0.157511197	0.62799806	0.968108937	-0.262085316	0.238393446	0.502404767	-0.30591319	0.169287266	0.269497544	0.126422556	0.584790401	0.71102269	0.642938311	0.012968952	0.122026263	0.432335746	0.178878959	0.536636876	-0.152668184	0.491246427	0.683012296	-0.095448691	0.666724625	0.793172399	-0.091695163	0.691776772	0.766067036	0.214356092	0.401160687	0.862243343	0.003753528	0.9906474	0.998885117
A0A142BM04	NaN	A0A142BM04_RAT	Anti-F4/80 kappa light chain variable region (Fragment)	0.327510111	0.252673623	0.384559026	0.437021726	0.127858104	0.200668403	-0.058738775	0.849848586	0.934644193	-0.101248192	0.801632021	0.920164859	-0.4957605	0.241160036	0.968108937	0.259597651	0.364006278	0.641533126	0.637305205	0.027344771	0.060596012	0.709199959	0.020990286	0.068156695	0.466407063	0.238080196	0.54305896	0.071894754	0.86294698	0.939887636	0.058737546	0.836959179	0.908820554	0.816309386	0.00502357	0.016506017	0.413075917	0.175117673	0.308817212	-0.00872116	0.982339781	0.99787507	-0.403233469	0.334014711	0.700675156
A0A1K0FUA6;P11517	LOC689064;	A0A1K0FUA6_RAT;HBB2_RAT	Globin a2;Hemoglobin subunit beta-2	-0.141161716	0.827650846	0.881975419	-0.347165539	0.615612348	0.705016631	-0.876032506	0.225806932	0.3731899	-0.426187952	0.57132593	0.848428867	-0.528866967	0.596499256	0.968108937	0.515359066	0.440853284	0.691338105	0.534618249	0.480452079	0.591489892	0.971582243	0.150171726	0.293357068	0.539643009	0.483357246	0.721116757	0.436963994	0.66591629	0.875021531	0.786063363	0.240779057	0.435620005	0.122181986	0.85965667	0.907261609	0.281389115	0.685673276	0.766067036	0.261886144	0.717860275	0.981260893	0.159207129	0.870953603	0.93853235
A0A1W2Q642;D3ZGM7	Pi16	A0A1W2Q642_RAT;D3ZGM7_RAT	Peptidase inhibitor 16	-0.341557532	0.000530283	0.002927164	-0.909774015	8.88E-16	3.06E-14	-0.695552058	1.02E-09	1.89E-08	0.223497044	0.086481935	0.458856866	0.214221957	0.13121941	0.968108937	-0.244415122	0.011916925	0.067123905	-0.415082161	3.24E-05	0.000195109	-0.301549548	0.00355826	0.01722947	0.122807699	0.332166527	0.619445685	0.113532613	0.416053121	0.708831244	-0.460007807	5.00E-06	4.74E-05	-0.246793436	0.011138791	0.031693881	-0.371824183	0.000374652	0.001695147	-0.115755661	0.360556383	0.849447758	-0.125030747	0.370601129	0.72399624
A0A5C5;Q63515	C4bpb	A0A5C5_RAT;C4BPB_RAT	C4b-binding protein beta chain	0.683131721	0.001033631	0.004835293	0.866771602	4.11E-05	0.000149413	1.064633777	3.24E-06	2.63E-05	-0.167144648	0.470993375	0.814709009	0.197862174	0.505435578	0.968108937	0.027699277	0.891341603	0.947755286	0.427921254	0.03678661	0.076615722	0.350899754	0.097891093	0.206243829	-0.442028322	0.051173423	0.244595857	-0.0770215	0.792220928	0.900327914	0.027751678	0.891137341	0.934083847	0.022337629	0.912277671	0.93950984	0.183993476	0.38315953	0.536812336	-0.203350975	0.366172544	0.849447758	0.161655847	0.58055456	0.839815816
A0N4E8;G3V8Z5	NaN	A0N4E8_RAT;G3V8Z5_RAT	Productively rearranged V-lambda-2 (Fragment);Uncharacterized protein	-0.360198711	0.159252371	0.272250601	-0.204658189	0.422331277	0.534694645	-0.525085892	0.057980367	0.118537639	0.172529181	0.590043326	0.848428867	-0.320427704	0.393014759	0.968108937	0.885228455	0.000725442	0.006674063	1.113348425	2.83E-05	0.000182017	0.112925706	0.673172787	0.752209268	-0.507465834	0.105401556	0.313588591	-1.000422719	0.00777904	0.143134345	0.762200902	0.003383476	0.014769139	1.428055163	1.63E-07	1.32E-06	0.732733759	0.007146472	0.022404405	-0.202364518	0.516221186	0.934042018	-0.695321403	0.062003824	0.415879305
A2VCV7	Masp2	A2VCV7_RAT	Mannan-binding lectin serine peptidase 2, isoform CRA_b	-0.408389745	0.003620277	0.01314732	-0.12685924	0.357132342	0.464945879	-0.071947349	0.624134959	0.792647885	0.173285358	0.264415016	0.68984706	0.054911891	0.784830926	0.968108937	-0.07472377	0.587036594	0.797233655	0.060859205	0.658151482	0.744114125	-0.454125486	0.001859948	0.010476443	-0.396611224	0.009337187	0.116271461	-0.51498469	0.010487148	0.15492961	-0.236723372	0.087334439	0.205833353	-0.07578704	0.581734793	0.723506538	-0.323050027	0.025141901	0.066087283	-0.128889521	0.391263277	0.861978615	-0.247262987	0.213497841	0.661296099
A9CME3	C4bpa	A9CME3_RAT	Complement component 4 binding protein, alpha	0.37442654	0.192904231	0.320409239	0.883479987	6.72E-05	0.000234664	0.868030607	0.032562255	0.072477277	-0.562161906	0.426468476	0.784701995	-0.01544938	0.972216647	0.996552901	0.026810471	0.924980686	0.973803459	0.594179463	0.00487472	0.014677146	1.187486789	0.002626994	0.013680194	0.0465948	0.945526166	0.974638399	0.593307326	0.167170322	0.524306919	-0.046863843	0.869279236	0.926557326	0.035196391	0.861241093	0.907261609	0.388829774	0.301487742	0.457201191	-0.193079143	0.777174417	0.981260893	0.353633383	0.406941359	0.744580098
B0BNN4	Cfp	B0BNN4_RAT	Complement factor properdin	-0.001375748	0.990541436	0.997771666	-0.056080108	0.6291184	0.717506935	-0.057752536	0.642285063	0.798408735	0.019834408	0.883192122	0.943779958	-0.001672429	0.99215197	0.998570774	0.001035288	0.992882097	0.995294045	0.259472357	0.027151524	0.060596012	0.283085946	0.02075281	0.068156695	0.045120426	0.730572504	0.835733427	0.023613589	0.887914114	0.950295498	-0.124488716	0.284740777	0.494634058	0.115212982	0.321969422	0.499233485	0.074694922	0.536821793	0.667400066	-0.019011223	0.884608038	0.985496342	-0.04051806	0.808919461	0.930735672
B1H216;P01946	Hba-a1;Hba1	B1H216_RAT;HBA_RAT	Globin c3;Hemoglobin subunit alpha-1/2	-0.486623344	0.23809583	0.371268073	0.045333292	0.912190747	0.93729237	-0.700819712	0.113870555	0.213797777	-0.326592071	0.4991234	0.832013757	-0.746153004	0.217314587	0.968108937	0.392559855	0.340671552	0.621754265	-0.031413575	0.939087829	0.952847358	0.528747719	0.218938008	0.382448672	0.979722227	0.038512529	0.208420745	0.560161294	0.346554031	0.65253144	0.142759109	0.728457963	0.85609376	0.532340936	0.19714082	0.346566028	-0.040620727	0.924480476	0.941537312	-0.15340073	0.743413303	0.981260893	-0.572961663	0.335693938	0.700675156
B1H247;F1LQT4	;Cpn2	B1H247_RAT;F1LQT4_RAT	Uncharacterized protein (Fragment);Carboxypeptidase N subunit 2	-0.417645605	0.000671922	0.003566355	-0.236972849	0.049227763	0.089979223	-0.126478908	0.323770312	0.488309324	0.24837532	0.07731707	0.435500228	0.110493941	0.528012869	0.968108937	-0.029599409	0.804181703	0.920971577	0.035179933	0.768249182	0.831269623	-0.144206751	0.247745622	0.416937753	-0.041505305	0.759285102	0.851880846	-0.179386684	0.2992902	0.614744565	-0.242967191	0.043862793	0.117109399	0.024420065	0.837912796	0.90691738	-0.315299602	0.012524682	0.03552851	-0.201838288	0.138215321	0.702381426	-0.339719667	0.05087224	0.399207171
B1H253;G3V8K8	Proz	B1H253_RAT;G3V8K8_RAT	Proz protein (Fragment);Protein Z, vitamin K-dependent plasma glycoprotein	0.118250376	0.259159344	0.384559026	0.414007041	0.000132041	0.000433848	0.383172839	0.000940156	0.003203494	0.076713846	0.56518673	0.848428867	-0.030834202	0.841036783	0.980021676	0.029458273	0.778005248	0.909870544	0.075977657	0.467641346	0.580881851	0.236786086	0.033203939	0.090735517	0.268356477	0.040673606	0.215882983	0.160808429	0.290365489	0.614744565	0.05150103	0.622241946	0.775092358	0.094259168	0.367872889	0.54006871	0.059166942	0.59078908	0.702988085	0.072455822	0.576904927	0.93875062	-0.035092226	0.817056665	0.930735672
B1H260	F13b	B1H260_RAT	Coagulation factor XIII B chain	-0.162119495	0.055833177	0.116742098	-0.256014123	0.002870624	0.007268736	-0.24911795	0.007115481	0.018883393	0.10718252	0.335585055	0.702051465	0.006896174	0.955580382	0.996552901	-0.070885875	0.399671516	0.653784541	-0.124744184	0.13973186	0.230225146	-0.056137657	0.527462662	0.667796765	0.168892874	0.121050526	0.348020263	0.068606528	0.574853206	0.813638383	-0.034442712	0.681981404	0.823563041	0.036436326	0.66468243	0.793172399	-0.037675083	0.671349573	0.762520503	0.026174937	0.809045945	0.981260893	-0.074111409	0.544615615	0.805211259
B1WC21	Fbln1	B1WC21_RAT	Fibulin-1	-0.556558612	0.001190628	0.00547689	-0.986804165	4.44E-08	2.99E-07	-0.470287544	0.009262967	0.023672027	0.359346664	0.047851009	0.363353254	0.516516621	0.036331854	0.949948009	-0.326597864	0.053122558	0.203636473	0.192470577	0.251594935	0.359236066	0.26052792	0.132616991	0.267169997	-0.089112613	0.609287185	0.779663378	0.068057343	0.776941674	0.89888259	-0.404004669	0.017266808	0.054578989	-0.045530071	0.78559919	0.8893621	-0.177384769	0.304442337	0.459158935	-0.289024654	0.099404426	0.62127766	-0.131854697	0.583290258	0.839815816
B2RYM3	Itih1	B2RYM3_RAT	Inter-alpha trypsin inhibitor, heavy chain 1 (Predicted), isoform CRA_a	-0.066269154	0.293144475	0.417230478	-0.223743399	0.000548596	0.001682362	-0.102197556	0.129396757	0.238090033	0.167763103	0.017817384	0.23713742	0.121545842	0.18777906	0.968108937	0.056084981	0.373266008	0.642156442	-0.107375078	0.089892547	0.157381581	-0.086575559	0.185059702	0.333833188	0.06701678	0.323247447	0.619445685	0.020799519	0.818170984	0.920447317	0.043690911	0.487595901	0.683012296	-0.073540364	0.243666895	0.407588262	-0.121706993	0.063529077	0.13601375	-0.001949367	0.977022927	0.99787507	-0.048166628	0.594664188	0.842951813
B2RZC1;P04916	Rbp4	B2RZC1_RAT;RET4_RAT	Retinol-binding protein;Retinol-binding protein 4	-0.388817	0.003052708	0.012333044	-0.95982513	2.44E-11	2.50E-10	-0.847283702	1.51E-08	2.12E-07	0.337113291	0.033532978	0.330539359	0.112541428	0.551133878	0.968108937	-0.149955027	0.244616067	0.511469959	-0.4763231	0.000327988	0.001539877	-0.487839571	0.000436371	0.004301374	0.213055392	0.164275253	0.431809236	-0.011516471	0.950635243	0.978357303	-0.440908182	0.000839154	0.004377035	-0.786766418	1.56E-08	1.39E-07	-0.74095159	2.54E-07	3.34E-06	0.270386691	0.078394374	0.582660889	0.045814828	0.80548671	0.930735672
B5DEH7	C1r	B5DEH7_RAT	C1r protein	0.217044263	0.150756705	0.263347156	0.476363896	0.001962837	0.005311205	0.470636414	0.003967328	0.011406068	-0.271404479	0.103702443	0.485116512	-0.005727482	0.979190285	0.996552901	-0.093860081	0.532683955	0.757839028	0.085896524	0.567954829	0.666624948	0.542782794	0.000682125	0.005705045	0.191209273	0.235375254	0.54305896	0.45688627	0.036493771	0.279785577	-0.184872531	0.220361939	0.406708277	0.040135524	0.78946998	0.8893621	0.194233465	0.212856032	0.35605009	-0.111579056	0.487672128	0.934042018	0.15409794	0.476413011	0.766161275
D1M8S3;F1M9B9;Q4V8K9;Q63621	Il1rap	D1M8S3_RAT;F1M9B9_RAT;Q4V8K9_RAT;IL1AP_RAT	Interleukin 1 receptor accessory protein b;Interleukin-1 receptor accessory protein;Il1rap protein;Interleukin-1 receptor accessory protein	0.085535844	0.4714841	0.59419914	0.154078257	0.195863597	0.293795395	0.060559448	0.631820778	0.792647885	-0.00970578	0.940638898	0.976001263	-0.09351881	0.589697544	0.968108937	0.140331591	0.238460234	0.502404767	0.425835042	0.000494489	0.002174182	0.122705457	0.317855744	0.495639465	-0.219316556	0.084692761	0.313038613	-0.303129585	0.077773952	0.356754952	0.023541341	0.842724514	0.908820554	0.485979953	8.07E-05	0.000443223	0.075933228	0.53587959	0.667400066	-0.326233695	0.011000756	0.337074019	-0.410046724	0.01773124	0.36778896
D3ZAB3	NaN	D3ZAB3_RAT	Uncharacterized protein	0.397865138	0.027810109	0.063473307	0.050546305	0.754150141	0.822709245	-0.020911688	0.912968919	0.962568336	0.041775824	0.851592262	0.925908963	-0.071457994	0.775304837	0.968108937	0.893866012	1.85E-06	5.66E-05	0.70438018	3.20E-05	0.000195109	0.509365875	0.006563782	0.027870829	-0.081780488	0.699711966	0.831660246	-0.195014306	0.425750944	0.716507687	1.200543585	8.55E-10	1.68E-08	1.033818963	5.93E-09	5.85E-08	0.934573398	1.81E-06	1.72E-05	0.013988253	0.947377453	0.99787507	-0.099245565	0.684839553	0.89304752
D3ZAN3	Ganab	D3ZAN3_RAT	Alpha glucosidase 2 alpha neutral subunit (Predicted)	-0.210469378	0.263929669	0.387471216	-0.079127993	0.673680308	0.752776377	-0.058794957	0.769684523	0.877822018	0.152912935	0.476509532	0.815310528	0.020333036	0.941045329	0.996552901	0.28172427	0.135752212	0.382322556	0.591475829	0.002092981	0.007055608	0.049822764	0.798449109	0.837916175	-0.409073167	0.051400579	0.244595857	-0.541653066	0.047584069	0.312695308	0.099771598	0.595537907	0.763343431	0.555760025	0.003748986	0.012618537	0.022212451	0.909349451	0.933012819	-0.400967674	0.056106873	0.582660889	-0.533547573	0.050942168	0.399207171
D3ZBB2	NaN	D3ZBB2_RAT	Uncharacterized protein	-0.088403855	0.768070344	0.834596121	-0.25772611	0.39068918	0.499213952	0.177604803	0.581549293	0.75544276	0.349066509	0.335763744	0.702051465	0.435330913	0.323529748	0.968108937	0.026232231	0.930255739	0.973803459	0.753993608	0.013205848	0.03373057	0.393649338	0.210986158	0.370905602	-0.446608674	0.205711938	0.512657967	-0.36034427	0.40686031	0.701834035	0.442923842	0.141547108	0.302389058	1.012505377	0.001003398	0.003956254	0.68447113	0.030885185	0.076795594	-0.414298651	0.240181952	0.780676601	-0.328034247	0.450082476	0.754040503
D3ZBS2;Q63416	Itih3	D3ZBS2_RAT;ITIH3_RAT	Inter-alpha-trypsin inhibitor heavy chain H3	0.066525843	0.256773732	0.384559026	0.122489599	0.038198339	0.072210559	0.10696968	0.089577109	0.175342426	0.022578322	0.737931855	0.885518226	-0.015519919	0.856208027	0.9851766	-0.066772603	0.255024592	0.528850025	-0.013863719	0.812624547	0.869100384	-0.139488892	0.023519044	0.073764275	-0.087526932	0.182971584	0.476416578	-0.125625173	0.13860993	0.478204258	-0.050012411	0.393265865	0.594095232	-0.070414642	0.230181837	0.394597436	-0.115552183	0.059628285	0.130614339	-0.007039301	0.914345115	0.985496342	-0.045137541	0.592920889	0.842951813
D3ZC54	NaN	D3ZC54_RAT	Uncharacterized protein	-0.014050322	0.941125483	0.962039383	0.003399036	0.985744784	0.985744784	-0.155945693	0.4538425	0.62630265	0.0348129	0.906268612	0.952555329	-0.159344729	0.57208307	0.968108937	0.359190975	0.061205704	0.219386681	0.789175261	6.65E-05	0.000383556	0.679736031	0.001142467	0.0082353	0.084718399	0.770335476	0.860779722	-0.10943923	0.69461103	0.886292508	0.804888362	4.87E-05	0.000405438	1.317931717	3.50E-10	4.20E-09	0.934577262	1.20E-05	8.49E-05	-0.189196826	0.514771767	0.934042018	-0.383354455	0.17084624	0.594717924
D3ZCD6;M0R4G1	rCG_21069;	D3ZCD6_RAT;M0R4G1_RAT	RCG21069;Uncharacterized protein	0.034599796	0.831993392	0.883192985	0.470688674	0.004652598	0.011445879	0.078743025	0.658658984	0.806111498	-0.059361649	0.813479078	0.920164859	-0.391945649	0.106851662	0.968108937	0.229696155	0.160981791	0.393194464	0.924574977	1.24E-07	1.43E-06	0.688157909	0.000140994	0.001691925	0.096166932	0.696902245	0.831660246	-0.236417068	0.323312426	0.633918828	0.84956478	9.24E-07	9.78E-06	1.308047829	1.58E-12	2.91E-11	0.685660662	0.00014852	0.000802732	-0.289803166	0.241876842	0.780676601	-0.622387166	0.010327652	0.36778896
D3ZFH5	Itih2	D3ZFH5_RAT	Inter-alpha-trypsin inhibitor heavy chain 2	-0.007500147	0.850845576	0.890459909	-0.165594357	6.55E-05	0.000231934	-0.120629652	0.005376588	0.015142226	0.119776227	0.008001875	0.147234508	0.044964706	0.441194125	0.968108937	0.06818028	0.089595463	0.297931901	0.001424707	0.971503674	0.975023615	-0.057875904	0.162843291	0.30562204	0.01551091	0.718549922	0.835733427	-0.059300611	0.302762443	0.614744565	0.0555665	0.165524362	0.325137139	-0.110297568	0.006607677	0.020491224	-0.087834598	0.035280511	0.085415975	0.097274491	0.025518024	0.412791569	0.02246297	0.69562831	0.893914884
D3ZGK7	Ces1c	D3ZGK7_RAT	Carboxylic ester hydrolase	-0.229359134	0.016350967	0.041785805	-0.270313863	0.004882213	0.011820096	-0.31815108	0.002108997	0.006690611	0.063917719	0.570451055	0.848428867	-0.047837217	0.729276348	0.968108937	-0.030492488	0.746197555	0.885536383	-0.314719761	0.001132032	0.004295518	0.054527143	0.579774479	0.71102269	0.481001839	2.54E-05	0.007018898	0.369246904	0.007720968	0.143134345	-0.188674923	0.047257585	0.123769867	0.068719813	0.466211526	0.621615368	-0.054550603	0.579611666	0.698571265	-0.01151548	0.916116389	0.985496342	-0.123270416	0.3664324	0.72399624
D3ZHM9	NaN	D3ZHM9_RAT	Uncharacterized protein	0.389375285	0.119441297	0.215462732	0.47481404	0.058303754	0.103818297	0.214325388	0.424611822	0.604086922	-0.135592402	0.664658941	0.857223681	-0.260488652	0.476637698	0.968108937	1.128146754	1.48E-05	0.000226197	0.909619685	0.000388815	0.001765601	0.680810364	0.010337077	0.039625463	-0.103913071	0.732780758	0.835733427	-0.228809321	0.526164125	0.794330593	1.155491444	9.51E-06	8.72E-05	0.939118042	0.000256655	0.001255289	0.973448324	0.000307912	0.001485113	0.159226532	0.600992988	0.940343925	0.034330282	0.924158698	0.971011898
D3ZJF8	Fcgbp	D3ZJF8_RAT	Fc fragment of IgG-binding protein	-0.387208036	0.055417303	0.116742098	-1.567477205	1.61E-11	1.78E-10	-1.341441137	1.53E-08	2.12E-07	0.176575717	0.568477543	0.848428867	0.226036068	0.45369414	0.968108937	-0.046764562	0.815430077	0.927077821	0.087404066	0.662739314	0.746255243	-0.088372236	0.679873399	0.756633299	-0.225236651	0.451732813	0.716606477	-0.175776301	0.549156008	0.801942106	-0.769360899	0.00020614	0.001288375	-0.453134917	0.025456532	0.062177017	-0.79126295	0.000343296	0.001605927	-0.387588383	0.196549694	0.761284026	-0.338128033	0.250320715	0.667557573
D3ZJW6	rCG_21066	D3ZJW6_RAT	RCG21066	0.019223431	0.894657911	0.924814919	0.08884572	0.54090463	0.630977212	0.00579489	0.970668337	0.978629641	0.097548307	0.627099598	0.848428867	-0.083050829	0.698418573	0.968108937	0.728351297	2.09E-06	5.77E-05	0.968609507	1.20E-09	2.67E-08	0.562668889	0.000395859	0.004046558	-0.225341482	0.251913759	0.555734891	-0.405940618	0.057262984	0.325798802	1.261617738	5.33E-14	2.09E-12	1.456299916	0	0	1.034202229	9.69E-10	2.23E-08	-0.241498552	0.219716955	0.780676601	-0.422097687	0.048202671	0.399207171
D3ZKN4	Whamm	D3ZKN4_RAT	Similar to junction-mediating and regulatory protein (Predicted)	0.007190213	0.963399617	0.981174518	0.513519376	0.001393188	0.004005415	0.741735454	2.13E-05	0.00013084	0.095015064	0.582438215	0.848428867	0.228216079	0.31995595	0.968108937	-0.028926102	0.853549253	0.934839658	0.170890129	0.276823308	0.387273012	0.006436445	0.968292827	0.971813892	-0.297654699	0.07750014	0.297083872	-0.164453684	0.466058919	0.735041494	-0.087882619	0.575179528	0.749641565	0.098167139	0.531375929	0.678980354	0.028084905	0.86231209	0.910354397	-0.20328325	0.226070028	0.780676601	-0.070082235	0.755835499	0.915659745
D3ZPI8	C8g	D3ZPI8_RAT	Complement C8 gamma chain	0.346736034	2.20E-05	0.000320261	0.276226895	0.0005967	0.001790101	0.34417526	7.34E-05	0.000361701	0.043281397	0.62602448	0.848428867	0.067948365	0.552789305	0.968108937	0.065355264	0.403857053	0.653784541	0.030694033	0.694644574	0.769666188	0.213227535	0.009711007	0.03774983	0.157866534	0.068846453	0.287903347	0.182533503	0.107352208	0.411287965	0.173428092	0.028312332	0.083719262	0.063071291	0.420430751	0.583109986	0.112399321	0.167820128	0.304726022	0.024661062	0.774516619	0.981260893	0.049328031	0.661600823	0.891863855
D3ZPL2	NaN	D3ZPL2_RAT	Uncharacterized protein	0.112808722	0.604782872	0.701344843	0.306364839	0.161595942	0.249352822	0.007386303	0.975083882	0.978629641	-0.259542231	0.390069012	0.747997686	-0.298978536	0.353446293	0.968108937	1.052980585	4.47E-06	9.49E-05	1.271505042	5.83E-08	7.69E-07	0.748055189	0.00158395	0.009732449	-0.484013548	0.102494633	0.313588591	-0.523449852	0.101512677	0.406050706	1.195527766	2.76E-07	3.16E-06	1.585621882	6.32E-11	9.18E-10	1.086144209	7.71E-06	6.26E-05	-0.460041368	0.120429781	0.675632571	-0.499477673	0.117940585	0.518648102
D3ZQ25	Fbln1	D3ZQ25_RAT	Fibulin-1	-0.715482773	0.000709593	0.003695237	-0.887126423	5.54E-05	0.000198711	-0.648084565	0.003687459	0.010827007	0.333972221	0.148799991	0.562586267	0.239041858	0.432407819	0.968108937	-0.209245551	0.309525415	0.597405697	0.256659973	0.213167817	0.317459599	0.164057134	0.439723644	0.597850865	0.002327524	0.991469916	0.991469916	-0.092602839	0.753796326	0.890284165	-0.384625218	0.063331945	0.159782431	0.217136109	0.291729868	0.465418748	-0.193669558	0.361979395	0.509726086	-0.315875305	0.14888384	0.702381426	-0.410805667	0.166011747	0.594717924
D3ZQR5;F1M663	NaN	D3ZQR5_RAT;F1M663_RAT	Uncharacterized protein	0.385963611	0.003616703	0.01314732	0.390725312	0.003237665	0.008123595	0.111085141	0.436700833	0.611824517	0.082094552	0.712611232	0.870268584	-0.279640171	0.149246017	0.968108937	1.135589282	4.13E-14	1.14E-11	1.231555765	8.88E-16	2.46E-13	0.76056876	3.43E-07	2.05E-05	-0.109252283	0.618645941	0.779663378	-0.470987006	0.015018419	0.180221028	1.357911672	0	0	1.443787841	0	0	0.915100539	2.21E-09	4.35E-08	-0.166952579	0.447224649	0.891018722	-0.528687302	0.006529948	0.36778896
D3ZQU7	Gp1ba	D3ZQU7_RAT	Glycoprotein Ib platelet alpha subunit	-0.150574054	0.392996394	0.518980884	-0.122598639	0.486482722	0.599416211	0.017831417	0.928545145	0.962568336	0.156422263	0.509457699	0.832013757	0.140430057	0.597131373	0.968108937	0.402761468	0.023806957	0.117334288	0.38626306	0.030022048	0.064081908	0.110764406	0.551093107	0.685142782	-0.259506448	0.247968868	0.551930706	-0.275498654	0.282815843	0.614623406	0.125678207	0.475628274	0.677708681	0.700111264	0.000125223	0.000640029	0.193877791	0.29761707	0.457064771	-0.490241268	0.030426276	0.421878755	-0.506233474	0.049943529	0.399207171
D3ZTX4	Mgam	D3ZTX4_RAT	Maltase-glucoamylase	-0.59014571	0.005999046	0.019887145	-0.413188179	0.052154988	0.094702477	-0.246195317	0.28068021	0.437670836	-0.022258469	0.93406707	0.972839665	0.166992862	0.590626307	0.968108937	0.136659405	0.517282127	0.74393303	-0.425050089	0.045874683	0.092753921	-0.39387522	0.078155549	0.175711846	-0.158076462	0.546611823	0.741861474	0.031174869	0.918880366	0.964300308	0.01914861	0.927632552	0.951159631	0.026553875	0.899775092	0.930104589	-0.07625196	0.731214565	0.797688617	-0.292057166	0.26638304	0.823093662	-0.102805835	0.73704487	0.902988553
D3ZUU6	Clec3b	D3ZUU6_RAT	C-type lectin domain family 3, member B	-0.280033342	0.119271555	0.215462732	-0.435591059	0.016244125	0.033593009	-0.591272161	0.002763843	0.008475786	0.115278267	0.622563799	0.848428867	-0.155681102	0.554553439	0.968108937	-0.256261037	0.15359293	0.38508586	-0.195764212	0.274686285	0.386234015	-0.122547098	0.516260082	0.659665661	0.344176484	0.133560994	0.364978559	0.073217114	0.778129401	0.89888259	-0.136291291	0.446284949	0.648254478	0.051385471	0.773728862	0.886096124	-0.349076812	0.066394739	0.139885098	-0.129502913	0.57061476	0.934042018	-0.400462283	0.125383813	0.538758571
D3ZWD6	C8a	D3ZWD6_RAT	Complement C8 alpha chain	0.124426941	0.000284834	0.001709006	0.209416285	6.66E-09	4.84E-08	0.218614216	1.35E-08	2.07E-07	-0.030058153	0.432166452	0.789920137	0.009197931	0.849932147	0.9851766	0.029994584	0.367168881	0.641533126	0.103785336	0.002245782	0.007405733	0.133246531	0.000191085	0.002109575	-0.00979489	0.791606495	0.867434079	0.029461195	0.538777577	0.794788031	0.079165741	0.018635138	0.058234805	0.055837483	0.094788505	0.188213147	0.089681346	0.010553855	0.030987914	-0.005412222	0.883908511	0.985496342	0.033843863	0.480254811	0.767849262
D3ZXZ1	Zfp292	D3ZXZ1_RAT	Zinc finger protein 292	-0.225182597	0.574975997	0.681087447	0.145218239	0.717518748	0.788984759	-0.080604813	0.849916065	0.934644193	-0.283116983	0.50925363	0.832013757	-0.225823052	0.699674406	0.968108937	0.187899901	0.639779152	0.825135729	-0.066363762	0.868651704	0.914891718	-0.310401681	0.452608081	0.603477441	-0.30133185	0.46843148	0.716606477	-0.244037919	0.671738228	0.875021531	-0.253893927	0.527319897	0.706024822	0.079761083	0.842458199	0.907261609	-0.211894022	0.607886314	0.713943076	-0.348949036	0.401335083	0.862243343	-0.291655105	0.612607882	0.850844281
D3ZYE2;M0R8B5	RGD1565617;	D3ZYE2_RAT;M0R8B5_RAT	Uncharacterized protein	-0.26106042	0.60113523	0.700056217	0.210632308	0.67309901	0.752776377	-0.082133799	0.873877502	0.949567679	-0.418006104	0.447204731	0.801483804	-0.292766107	0.683931932	0.968108937	-0.080106662	0.872471021	0.944321575	0.496958675	0.320604443	0.441828013	0.408103189	0.44986791	0.603477441	-0.214095484	0.707184372	0.831660246	-0.088855486	0.903741503	0.963060443	0.038146498	0.940783344	0.951159631	0.091427167	0.854639709	0.907261609	0.126242706	0.816199701	0.879965302	-0.090424459	0.873852678	0.985496342	0.034815538	0.962348203	0.983813219
D3ZZ08	NaN	D3ZZ08_RAT	Uncharacterized protein	-0.049804702	0.784328533	0.848920295	-0.37934783	0.039079669	0.073374073	-0.242542514	0.220981782	0.367415493	0.094708124	0.705000501	0.868661331	0.136805315	0.610607977	0.968108937	0.422700983	0.021819317	0.1094933	0.399230352	0.030074542	0.064081908	0.120000918	0.53426241	0.67331701	-0.321326626	0.190191013	0.490586165	-0.279229435	0.293625693	0.614744565	0.301163519	0.100106821	0.22565062	0.274062303	0.134120557	0.250116714	0.16293563	0.399109174	0.55077066	-0.153223865	0.53085679	0.934042018	-0.111126673	0.675287946	0.89304752
D4A183	Vnn3	D4A183_RAT	Similar to Vanin-3 (Predicted)	-0.353763788	0.000178528	0.001340591	-0.08747018	0.338509045	0.446838069	-0.202171699	0.04068541	0.087087513	-0.025889918	0.809874385	0.920164859	-0.114701519	0.391772213	0.968108937	-0.166743166	0.069681966	0.243445855	-0.19268518	0.036559813	0.076615722	-0.1859128	0.05276931	0.127757277	0.095583981	0.361129434	0.634851744	0.006772381	0.959008297	0.978357303	-0.156890497	0.087572736	0.205833353	-0.038216175	0.675271161	0.799892019	-0.194497673	0.042917324	0.100382894	-0.067469897	0.518753241	0.934042018	-0.156281498	0.237186119	0.662308217
D4A4L6;M0R692	NaN	D4A4L6_RAT;M0R692_RAT	Uncharacterized protein	0.133237398	0.677108744	0.756607342	0.173124796	0.588565427	0.676850241	0.035988099	0.917371395	0.962568336	-0.012037984	0.977969104	0.992561502	-0.137136697	0.771362535	0.968108937	0.965661035	0.003124018	0.022108436	1.225722956	0.000211427	0.001064822	0.685806017	0.045038788	0.113006414	-0.414818226	0.33087171	0.619445685	-0.539916939	0.248081577	0.614623406	1.212967605	0.000243658	0.001489024	1.838043506	8.75E-08	7.55E-07	1.513678963	1.95E-05	0.00013461	-0.199265829	0.63984184	0.952767147	-0.324364542	0.486841375	0.773880798
D4A7W8;G3V6A9;Q497C9	LOC102553715;Mfap4;Mfap4	D4A7W8_RAT;G3V6A9_RAT;Q497C9_RAT	Microfibril-associated glycoprotein 4-like;Microfibril-associated protein 4;Microfibrillar-associated protein 4	-0.16595446	0.639335897	0.732185508	-1.17951924	0.001555633	0.00438117	-0.944113837	0.013248126	0.032647167	0.6053123	0.117689289	0.524459232	0.235405403	0.652577936	0.968108937	-0.250926937	0.478893057	0.720908888	0.147437576	0.677127316	0.7593695	0.145050186	0.690090459	0.761221823	0.367519507	0.313381204	0.617808659	-0.00238739	0.996246203	0.996246203	-1.116490843	0.00206247	0.009452986	-0.518870736	0.144749603	0.26543705	-0.882847673	0.016680251	0.045223467	0.00592996	0.98698916	0.99787507	-0.363976937	0.473766189	0.766161275
D4A8G5	Tgfbi	D4A8G5_RAT	Transforming growth factor, beta-induced	-0.749042922	0.014079254	0.037136155	-0.735339442	0.019197843	0.038395686	-0.673671975	0.038233476	0.083749518	-0.191848311	0.589708025	0.848428867	0.061667467	0.890161956	0.996552901	-0.218187314	0.468401388	0.71424742	0.086896773	0.772509416	0.832626881	0.132940084	0.670824208	0.752209268	-0.207472467	0.538652977	0.741861474	0.046043311	0.915446834	0.964300308	-0.412651887	0.171702724	0.334881199	-0.051159078	0.864835104	0.907289736	-0.229817224	0.478731692	0.617429659	-0.432173924	0.215273676	0.778950801	-0.178658146	0.686145017	0.89304752
D4AB01	Hint2	D4AB01_RAT	Histidine triad nucleotide binding protein 2 (Predicted), isoform CRA_a	-0.140907155	0.320653331	0.438120393	0.042882637	0.761967766	0.827964974	-0.303044228	0.045976097	0.09613184	-0.083872181	0.582524339	0.848428867	-0.345926865	0.09616094	0.968108937	-0.202346634	0.154871487	0.38508586	-0.024957024	0.860052106	0.910379487	-0.057764673	0.69201847	0.761221823	0.229247035	0.122788366	0.349377207	-0.032807648	0.871733115	0.939887636	0.010740419	0.939514637	0.951159631	0.09856659	0.486709833	0.630666263	-0.03101029	0.831554061	0.886134829	0.132477803	0.370668113	0.849447758	-0.12957688	0.524058961	0.787520296
D4ACR1	NaN	D4ACR1_RAT	Uncharacterized protein	-0.403561507	0.006052609	0.019887145	-0.229192184	0.114487523	0.18587386	-0.531676064	0.001085632	0.003654079	0.150395711	0.548498454	0.848428867	-0.302483881	0.160250648	0.968108937	-0.458911054	0.001901646	0.01499584	0.099370724	0.491640357	0.594691611	0.142123775	0.361584265	0.542376398	0.495632642	0.046579169	0.234785234	0.04275305	0.840291334	0.93019323	-0.386072837	0.008539302	0.030898791	-0.12058142	0.404258942	0.569262591	-0.116122988	0.455701946	0.604681428	0.457338024	0.06592248	0.582660889	0.004458433	0.98323183	0.998885117
E7CXR8;E7CXR9;G3V6K6;Q9QX70	Egfr	E7CXR8_RAT;E7CXR9_RAT;G3V6K6_RAT;Q9QX70_RAT	Receptor protein-tyrosine kinase	-0.178796459	0.023702287	0.057872208	-0.261123291	0.001118637	0.003249934	-0.233766885	0.006345359	0.017169794	0.296027762	0.002898242	0.079991471	0.027356406	0.811587694	0.968108937	-0.037326083	0.632729565	0.819874929	0.136720084	0.082117969	0.147975865	0.075384051	0.358643949	0.540905629	0.207335323	0.030272724	0.174068165	-0.061336033	0.588137665	0.823989825	-0.113722692	0.147237333	0.309086004	0.160987749	0.041213302	0.094007201	-0.075513834	0.35782053	0.506453673	0.032169773	0.73390397	0.981260893	-0.236501583	0.038655699	0.399207171
F1LR92	Serpina3m	F1LR92_RAT	Serine protease inhibitor A3M	-0.186869967	0.014490074	0.037728873	-0.232526796	0.002537936	0.006608211	-0.182137192	0.032262066	0.072392928	-1.181896072	0.018043065	0.23713742	0.050389604	0.655555799	0.968108937	-0.109165796	0.149310029	0.38508586	-0.157145485	0.038954747	0.07992937	-0.180516087	0.031346961	0.089193414	-1.255656278	0.012052458	0.122026263	-0.023370602	0.834752312	0.93019323	-0.063011874	0.403639536	0.598701272	-0.071225141	0.345399277	0.520930057	-0.048273716	0.560740139	0.684797692	-1.209334251	0.015493704	0.337074019	0.022951425	0.837673993	0.930735672
F1LRA5	Prg4	F1LRA5_RAT	Proteoglycan 4	1.907438529	4.99E-05	0.000573715	2.103799196	9.13E-06	4.00E-05	2.412610142	3.37E-06	2.63E-05	0.555990867	0.254670603	0.689108691	0.308810946	0.643678645	0.968108937	0.664848949	0.142713112	0.38508586	1.746438246	0.000185957	0.00097189	0.098118654	0.837137955	0.868609306	-1.401139672	0.003608643	0.116271461	-1.648319592	0.013446633	0.176727181	0.766746138	0.091514266	0.213274771	0.631560983	0.163591008	0.29704683	0.20451755	0.678090643	0.766067036	-0.179863513	0.711707498	0.981260893	-0.427043434	0.523012457	0.787520296
F1LST1	Fn1	F1LST1_RAT	Fibronectin 1, isoform CRA_c	-0.063277601	0.40901767	0.528795551	0.075108345	0.327420079	0.434461258	0.052167499	0.526334507	0.70862597	0.047217721	0.61157987	0.848428867	-0.022940846	0.838205212	0.980021676	-0.005891457	0.938626417	0.973913124	0.065895773	0.389974183	0.50954174	-0.112027925	0.163884283	0.30562204	-0.10776513	0.234347643	0.54305896	-0.177923697	0.110417491	0.411827399	0.065790892	0.390726372	0.594095232	0.121581944	0.114256367	0.218991371	-0.083406878	0.298971462	0.457064771	-0.134830254	0.137534558	0.702381426	-0.204988821	0.066438477	0.42135116
F1LTN6	NaN	F1LTN6_RAT	Uncharacterized protein	0.259357978	0.008662995	0.026739779	0.25538065	0.009706542	0.022140541	0.012258611	0.908176357	0.962568336	-0.055320789	0.719777955	0.875148526	-0.243122038	0.093557308	0.968108937	0.761304655	3.99E-12	5.50E-10	0.879337942	8.44E-15	1.17E-12	0.572106949	2.68E-07	2.05E-05	-0.119429743	0.430869488	0.703668514	-0.307230993	0.032865616	0.259168861	1.045395198	0	0	1.245155853	0	0	0.892793781	9.59E-14	6.62E-12	-0.164560823	0.278408518	0.832199374	-0.352362073	0.014736871	0.36778896
F1LVL2	Icoslg	F1LVL2_RAT	Inducible T-cell co-stimulator ligand	-0.139409921	0.032255356	0.071219825	-0.298776623	9.80E-06	4.23E-05	-0.293309117	4.54E-05	0.000250524	-0.070226329	0.355905138	0.717005972	0.005467505	0.953809442	0.996552901	-0.014685401	0.819590537	0.927077821	-0.232497365	0.000458712	0.002049405	-0.085163072	0.206461221	0.367634174	0.071640459	0.332085989	0.619445685	0.147334293	0.11543134	0.424787333	-0.09935578	0.124932557	0.270523254	-0.212606244	0.001285225	0.004905445	-0.148425839	0.028906332	0.073194016	-0.01151343	0.875854916	0.985496342	0.064180405	0.490746924	0.77560577
F1LWD0	NaN	F1LWD0_RAT	Uncharacterized protein	-0.01133417	0.967026272	0.981247246	0.316752442	0.249510451	0.351351452	0.024332374	0.934667805	0.962568336	0.65020555	0.076319928	0.435500228	-0.292420068	0.469835861	0.968108937	0.817888194	0.003486686	0.024058133	1.40833623	1.26E-06	1.09E-05	0.657694536	0.024955731	0.076530907	0.191983923	0.58897131	0.763174092	-0.750641695	0.062073133	0.325798802	0.841578712	0.002679786	0.012066845	1.848166772	8.62E-10	9.91E-09	0.856829506	0.003769547	0.012687744	-0.048711647	0.890882715	0.985496342	-0.991337265	0.01433081	0.36778896
F1LWS4	Cfhr2	F1LWS4_RAT	Uncharacterized protein	-0.271721159	0.008719493	0.026739779	-0.068605004	0.501110062	0.606606917	0.068469163	0.534979773	0.71442323	-0.116802348	0.38723175	0.747997686	0.137074166	0.362129732	0.968108937	0.15593161	0.127977371	0.375763343	0.133064046	0.193296196	0.299123164	0.293468784	0.007376906	0.030388449	-0.093471777	0.477737652	0.716606477	0.160404738	0.280411829	0.614623406	0.175677792	0.086841517	0.205833353	0.052714914	0.605045482	0.745502469	0.222969481	0.040303351	0.095074573	-0.083621948	0.525239846	0.934042018	0.170254567	0.25209891	0.667557573
F1LXY6	NaN	F1LXY6_RAT	Uncharacterized protein	-0.111063282	0.651796474	0.740312044	-0.062671975	0.798929781	0.854669068	-0.149450166	0.575929908	0.753349074	0.566436993	0.096864494	0.460941383	-0.086778191	0.811103558	0.968108937	0.867817458	0.000609525	0.005800994	1.175321767	5.63E-06	4.00E-05	0.723078499	0.006486701	0.027870829	0.200971916	0.544139366	0.741861474	-0.452243268	0.208942307	0.570971057	1.011176628	7.65E-05	0.000584739	1.558408417	5.88E-09	5.85E-08	1.141193626	2.80E-05	0.000183962	0.236000394	0.47643667	0.927955412	-0.417214791	0.246122046	0.667557573
F1LZ11	NaN	F1LZ11_RAT	Uncharacterized protein	-0.147274175	0.428613899	0.547673316	-0.11718351	0.528571753	0.62611933	-0.110986892	0.58574185	0.75544276	-0.388798699	0.201066655	0.604346717	0.006196618	0.982057586	0.996552901	-0.606077939	0.001460923	0.011859259	-0.251522955	0.177672603	0.281230349	-0.181097446	0.36476406	0.544188544	-0.324569809	0.277030902	0.56809448	0.070425509	0.796125998	0.900535965	-1.065105602	9.30E-08	1.37E-06	-0.612924832	0.001297455	0.004905445	-0.336772622	0.093496435	0.186992871	-0.118843107	0.689885678	0.981260893	0.276152211	0.312141334	0.700675156
F1LZH0	NaN	F1LZH0_RAT	Uncharacterized protein	0.202852461	0.144706267	0.254388088	0.16704982	0.228950221	0.325722995	0.046882341	0.755051965	0.864706815	0.121689467	0.526259439	0.848428867	-0.12016748	0.556626452	0.968108937	0.558254299	0.00010146	0.001217523	0.852568244	1.32E-08	2.15E-07	0.477102405	0.001520912	0.009732449	-0.133608893	0.476498602	0.716606477	-0.375465839	0.064923674	0.325798802	0.792077809	9.67E-08	1.37E-06	1.206883456	4.53E-14	1.25E-12	0.846455109	8.03E-08	1.18E-06	-0.118571401	0.527398286	0.934042018	-0.360428347	0.076228219	0.44681082
F1LZY6	NaN	F1LZY6_RAT	Uncharacterized protein	0.067638558	0.849078646	0.890459909	0.847920157	0.018591926	0.037455267	0.799967232	0.039413794	0.085655174	-0.239199519	0.607185644	0.848428867	-0.047952924	0.927015963	0.996552901	1.045235044	0.003956441	0.026633604	1.445268746	9.02E-05	0.000509945	1.835815927	3.48E-06	8.84E-05	0.199300587	0.660286886	0.810300833	0.390547181	0.450373849	0.725340178	1.398005499	0.000146937	0.000962086	2.01970092	1.17E-07	9.76E-07	2.230423223	3.54E-08	6.51E-07	0.019475708	0.965725635	0.99787507	0.210722302	0.683527806	0.89304752
F1M1G3;M0R628;M0R789	NaN	F1M1G3_RAT;M0R628_RAT;M0R789_RAT	Uncharacterized protein	-0.032754295	0.854970565	0.890459909	0.246072734	0.171615328	0.261689671	0.065990309	0.734750657	0.852063788	0.367349458	0.146232618	0.560558368	-0.180082424	0.496645509	0.968108937	0.713652352	0.000122792	0.001412109	0.945407399	6.95E-07	6.87E-06	0.453503017	0.018729679	0.063819647	0.0555275	0.821356053	0.88899714	-0.491904382	0.062056688	0.325798802	0.998800817	1.89E-07	2.36E-06	1.339921141	2.38E-11	3.86E-10	0.785515455	7.19E-05	0.000440915	-0.006973805	0.977373216	0.99787507	-0.554405686	0.035885238	0.399207171
F1M3E9	NaN	F1M3E9_RAT	Uncharacterized protein	0.191047884	0.354499271	0.474960189	0.079719674	0.698739961	0.774506945	-0.110044259	0.629897349	0.792647885	0.282917891	0.574195346	0.848428867	-0.189763933	0.537393349	0.968108937	0.303453589	0.142640689	0.38508586	0.3561379	0.085944373	0.15163434	0.304791921	0.176468875	0.320430325	0.421335845	0.399531576	0.689191969	-0.05134598	0.866151875	0.939887636	0.287730314	0.164286945	0.325137139	0.471009268	0.023877537	0.059910912	0.47058363	0.038046504	0.091311609	0.472256186	0.345243381	0.849447758	-0.000425639	0.998885117	0.998885117
F1M6Z1	Apob	F1M6Z1_RAT	Apolipoprotein B-100	-0.057140361	0.617075194	0.712605664	0.099767382	0.383253831	0.496610598	0.047102367	0.700762114	0.83008731	0.06187011	0.648229606	0.857223681	-0.052665015	0.753262538	0.968108937	0.044252428	0.698519374	0.856850432	0.362709376	0.001924615	0.00666398	-0.109859387	0.357778018	0.540905629	-0.358033638	0.0075157	0.116271461	-0.472568763	0.004991682	0.123691319	-0.320838966	0.005828246	0.022260661	0.064606133	0.571915701	0.717494243	-0.38972198	0.001430796	0.005409585	-0.339792988	0.011047179	0.337074019	-0.454328113	0.006870863	0.36778896
F1M7B3	NaN	F1M7B3_RAT	Uncharacterized protein	0.086055051	0.645789859	0.736520665	-0.145581459	0.437273687	0.549991173	-0.221613244	0.278767329	0.437157856	-0.09101102	0.743240997	0.888028204	-0.076031786	0.783638723	0.968108937	0.066277687	0.72329219	0.871740806	0.237882138	0.205435789	0.309270183	0.147322794	0.461136675	0.611892896	-0.105538577	0.698249082	0.831660246	-0.090559343	0.740746639	0.886292508	0.465066501	0.014326925	0.047680286	0.466241332	0.014089685	0.038125029	0.263985604	0.187924411	0.320167515	-0.217234962	0.42542369	0.886811113	-0.202255728	0.460410529	0.75816105
F1M8F5	LOC100909605	F1M8F5_RAT	Similar to BC049975 protein	0.616451344	0.15747197	0.271639148	-0.673801286	0.210251478	0.306567864	0.506097633	0.381860973	0.557638246	-0.000828423	0.998852191	0.999331534	1.179898919	0.139550041	0.968108937	0.163255187	0.794790858	0.918965909	-1.075462098	0.070169164	0.129579057	1.084986089	0.032744863	0.090375822	0.979720846	0.075272944	0.297083872	2.160448188	0.007600021	0.143134345	-0.27266154	0.589301857	0.763343431	-0.804921611	0.169183239	0.305193295	0.847701007	0.100792279	0.20013431	0.471895276	0.394942929	0.861978615	1.652622618	0.038267946	0.399207171
F1M957	Vwf	F1M957_RAT	von Willebrand factor	-0.209681474	0.499588193	0.612828183	0.065517382	0.832757614	0.884004236	-0.037933482	0.909350536	0.962568336	0.320036914	0.390966343	0.747997686	-0.103450864	0.820252299	0.968108937	-0.749672955	0.017165985	0.089392676	0.257527441	0.407259199	0.527153262	-0.370442823	0.254813722	0.426233862	-0.204482486	0.572189923	0.755619228	-0.627970264	0.163717664	0.519380174	-0.20493123	0.509333618	0.703852989	0.369783614	0.234886109	0.396017484	0.046863705	0.885099876	0.914945999	0.100567869	0.78104603	0.981260893	-0.322919909	0.472358938	0.766161275
F7FAY5	LOC360919	F7FAY5_RAT	Similar to alpha-fetoprotein	-0.009398947	0.93583903	0.960191719	0.053342001	0.647928318	0.735918583	-0.049285417	0.695610401	0.827536512	0.030271218	0.837373714	0.924744132	-0.102627418	0.55042378	0.968108937	-0.017540084	0.88058903	0.947755286	-0.0092819	0.936636325	0.952847358	-0.253846364	0.040679834	0.10560778	-0.111665827	0.437261183	0.709906391	-0.244564464	0.150906442	0.507928998	0.0765725	0.512366327	0.7045037	-0.195356975	0.096516388	0.190275165	-0.461176215	0.000276485	0.001362674	-0.132920603	0.35542146	0.849447758	-0.26581924	0.118817565	0.518648102
F7FHF3;Q68FT8	Serpinf2	F7FHF3_RAT;Q68FT8_RAT	Serpin family F member 2;RCG33981, isoform CRA_a	-0.076668276	0.313459624	0.432574281	-0.00793187	0.916741216	0.93729237	0.017332506	0.829745676	0.92342664	0.091966544	0.26114258	0.68984706	0.025264376	0.819480081	0.968108937	-0.076858501	0.312266417	0.598510633	0.120428459	0.114649901	0.193646479	-0.126024825	0.108901949	0.225992014	-0.179751117	0.024681129	0.162190274	-0.246453284	0.025377368	0.233471786	-0.066786761	0.379620256	0.589805482	0.090353679	0.235314737	0.396017484	-0.101328803	0.196413721	0.332577834	-0.124980314	0.116001842	0.675632571	-0.191682482	0.080620972	0.461890987
F7FMS0;P70521	Mst1	F7FMS0_RAT;P70521_RAT	Macrophage-stimulating 1;Macrophage stimulating 1 (Hepatocyte growth factor-like)	-0.063628734	0.566256552	0.673650036	0.115801578	0.29743319	0.405958749	0.180835369	0.127509481	0.236192059	0.051737184	0.670352274	0.858997381	0.065033791	0.688005459	0.968108937	0.067846285	0.540852162	0.761608147	0.01471042	0.894425933	0.93492824	0.02486225	0.828054927	0.862427018	-0.003144778	0.978686621	0.991469916	0.010151829	0.94919771	0.978357303	0.102592536	0.355680996	0.567344001	0.023033472	0.835403012	0.90691738	0.044202729	0.699452511	0.766067036	0.007872649	0.946677909	0.99787507	0.021169257	0.894306603	0.949553343
F7FMY6;P31394;Q68FY8	Proc	F7FMY6_RAT;PROC_RAT;Q68FY8_RAT	Protein C, isoform CRA_b;Vitamin K-dependent protein C;Protein C, isoform CRA_a	-0.600063567	0.003839784	0.013763383	-0.140263937	0.490837445	0.602093933	-0.225227851	0.297644558	0.45386684	-0.166162129	0.441720507	0.801483804	-0.084963914	0.774442099	0.968108937	-0.166910385	0.412517485	0.65433808	0.017250084	0.932397206	0.952847358	-0.420476889	0.046242515	0.114981388	-0.518925189	0.014378039	0.124010591	-0.437726974	0.135368612	0.478204258	-0.151496653	0.456870706	0.657798138	-0.501164932	0.015131358	0.040546162	-0.198872	0.342206098	0.498125291	0.221094716	0.291239818	0.849447758	0.302292932	0.301056571	0.700675156
F8SQR5	NaN	F8SQR5_RAT	Immunglobulin light chain variable region (Fragment)	0.329489809	0.193870808	0.320409239	0.067481476	0.789362572	0.847720116	-0.076946866	0.778352154	0.884002977	-0.336694849	0.314058073	0.700534048	-0.144428342	0.698053359	0.968108937	1.147785582	1.44E-05	0.000226197	0.59417473	0.02024754	0.048770161	0.576538417	0.032589022	0.090375822	-0.20990282	0.519204879	0.741861474	-0.017636313	0.961710715	0.978357303	1.444191751	9.96E-08	1.37E-06	0.981317982	0.000174836	0.000877361	1.359819745	1.49E-06	1.47E-05	0.186235256	0.567311081	0.934042018	0.378501763	0.304111586	0.700675156
G3V615;Q6MG74	Cfb	G3V615_RAT;Q6MG74_RAT	Complement factor B, isoform CRA_b;B-factor, properdin	-0.101993486	0.353471379	0.474960189	0.172654212	0.117670333	0.189924047	0.175117376	0.136262982	0.247424888	0.081328714	0.504318963	0.832013757	0.002463164	0.987740874	0.998570774	-0.028395222	0.795771204	0.918965909	0.177182453	0.108458951	0.185451416	-0.21502069	0.06026994	0.142175243	-0.313337592	0.008967765	0.116271461	-0.392203142	0.014326503	0.179732488	-0.057874906	0.598012206	0.763343431	0.087708823	0.424662242	0.586033893	-0.203286599	0.0754219	0.155346601	-0.212129872	0.074245496	0.582660889	-0.290995422	0.067416186	0.42135116
G3V679	Tfrc	G3V679_RAT	Transferrin receptor protein 1	-0.44120954	0.081924378	0.16150806	-0.005723576	0.981859224	0.985429621	-0.110592804	0.682266929	0.823817836	0.29145963	0.330355028	0.701369137	-0.104869227	0.776399777	0.968108937	-0.403664166	0.111041764	0.340528075	-0.132346346	0.599296631	0.697500701	-0.160538762	0.541576593	0.676358098	0.368136441	0.206177661	0.512657967	-0.028192416	0.938242545	0.973514821	-0.581500843	0.022587535	0.069017469	0.00067374	0.997864407	0.997864407	-0.583471636	0.028226455	0.072697719	-0.187816519	0.51773474	0.934042018	-0.584145376	0.110658518	0.515781228
G3V6G1	Jchain	G3V6G1_RAT	Immunoglobulin J chain	0.046128891	0.638324567	0.732185508	0.073304906	0.45545727	0.566244173	0.005592007	0.95827919	0.978629641	0.25232	0.083059593	0.449498974	-0.0677129	0.640862041	0.968108937	0.21729917	0.028554173	0.125094472	0.808638933	5.14E-13	3.56E-11	0.53629626	1.31E-06	4.51E-05	0.047690226	0.736235595	0.836218206	-0.272342673	0.059691434	0.325798802	0.330883738	0.001019378	0.004918053	0.709188562	8.03E-11	1.11E-09	0.545425172	9.02E-07	9.60E-06	0.15626951	0.270984008	0.828006693	-0.163763389	0.254885619	0.667557573
G3V7L3	C1s	G3V7L3_RAT	Complement C1s subcomponent	-0.001968623	0.982800043	0.993600043	0.226055651	0.01469773	0.031191364	0.191178772	0.051351918	0.106564883	-0.109585029	0.275371982	0.700534048	-0.034876879	0.793738345	0.968108937	0.004920959	0.957023066	0.975044164	0.129086943	0.159476404	0.256831185	0.134450056	0.155970068	0.298942631	-0.069345038	0.475497176	0.716606477	0.005363113	0.967410573	0.978357303	-0.108319397	0.237133574	0.431865781	0.006889429	0.939859881	0.95368135	-0.03659324	0.69808839	0.766067036	-0.11819082	0.225002455	0.780676601	-0.043482669	0.74052101	0.902988553
G3V7N9;P31721	C1qb	G3V7N9_RAT;C1QB_RAT	Complement C1q subcomponent subunit B	0.549936915	0.000278187	0.001706214	0.178887511	0.223581577	0.319733239	0.167246695	0.290759063	0.448321237	-0.286397456	0.121580582	0.532638741	-0.011640816	0.956890697	0.996552901	0.23890005	0.105059021	0.329503294	0.322934531	0.029290136	0.063884786	0.283609623	0.067552617	0.15408696	-0.314081548	0.081505038	0.308156034	-0.039324908	0.853152978	0.938128374	0.375062393	0.011688907	0.040689233	0.354270668	0.017054294	0.043710571	0.39019207	0.012520147	0.03552851	-0.238835238	0.183916376	0.733372925	0.035921402	0.865734134	0.93853235
G3V811	F13a1	G3V811_RAT	Coagulation factor XIII A chain	-0.275330495	0.099044237	0.189834788	-0.654661056	0.000139276	0.000452238	-0.685300624	0.000206592	0.00090507	0.147567001	0.472097321	0.814709009	-0.030639569	0.899928248	0.996552901	0.150598258	0.364707341	0.641533126	-0.156556939	0.346118634	0.465175706	-0.224155487	0.199261618	0.357118224	0.110608021	0.579235474	0.761280908	-0.067598548	0.778511488	0.89888259	0.059039929	0.721873057	0.851996097	0.122381293	0.461062883	0.621478342	-0.175621591	0.313801063	0.468124544	-0.119796315	0.548181774	0.934042018	-0.298002885	0.216630327	0.661296099
G3V836;Q6P7S6	Clu	G3V836_RAT;Q6P7S6_RAT	Clusterin	0.087721198	0.090286569	0.175486571	0.115969803	0.025887598	0.050316741	0.267178431	4.47E-06	3.34E-05	0.098848732	0.115051456	0.524459232	0.151208628	0.047291422	0.968108937	0.024664678	0.631686957	0.819874929	0.120266155	0.02097915	0.049247665	0.176467676	0.00138595	0.009329811	0.003841626	0.949442411	0.974638399	0.056201521	0.450870706	0.725340178	0.003899465	0.93955687	0.951159631	0.152943871	0.003581747	0.012204472	0.18772548	0.000696822	0.002913982	-0.017578286	0.771757023	0.981260893	0.034781609	0.640494862	0.871529206
G3V843;P18292	F2	G3V843_RAT;THRB_RAT	Prothrombin	-0.095296014	0.079561508	0.15903355	-0.064811293	0.231236843	0.32728907	-0.056247179	0.331456402	0.494497119	0.077553292	0.219546283	0.624688394	0.008564114	0.913732324	0.996552901	0.030951267	0.566463381	0.785576165	-0.014856512	0.783057787	0.840724833	-0.259676025	1.06E-05	0.000190793	-0.175830334	0.004754972	0.116271461	-0.244819512	0.002133472	0.118543358	0.026687426	0.621026515	0.775092358	-0.071074023	0.189540635	0.335341124	-0.221713824	0.0001405	0.000791389	-0.081650623	0.18315023	0.733372925	-0.150639801	0.055288949	0.400117394
G3V8B1	Gpld1	G3V8B1_RAT	Glycosylphosphatidylinositol specific phospholipase D1, isoform CRA_a	-0.171914408	0.008972904	0.026918712	-0.491593803	1.31E-11	1.50E-10	-0.310981032	2.18E-05	0.000130847	0.132674105	0.125680911	0.54199893	0.18061277	0.060417067	0.968108937	-0.04012085	0.535558394	0.758021112	-0.193892408	0.003343846	0.010659883	0.081841931	0.233056756	0.402022903	0.227795673	0.00771794	0.116271461	0.275734339	0.004101732	0.118543358	-0.053973878	0.404939769	0.598701272	-0.047455734	0.463841921	0.621478342	0.049718996	0.467813292	0.608504626	0.049236064	0.55824351	0.934042018	0.09717473	0.303236503	0.700675156
G3V8D4	Apoc2	G3V8D4_RAT	Apolipoprotein C-II (Predicted)	-0.269496942	0.006745623	0.021903436	-0.767586373	3.61E-12	4.75E-11	-0.383769051	0.000452246	0.001808985	0.295402259	0.032620631	0.330539359	0.383817322	0.00889174	0.611307108	0.038292333	0.695220697	0.856611216	-0.362906873	0.000320845	0.001532314	-0.053796192	0.604313369	0.718924525	0.220695619	0.100855247	0.313588591	0.309110681	0.031969008	0.259168861	0.141499532	0.14960079	0.311668312	-0.336513478	0.000806729	0.003226917	-0.040894101	0.69355646	0.766067036	0.207204315	0.123167871	0.675632571	0.295619377	0.040060419	0.399207171
G3V9J1	NaN	G3V9J1_RAT	Uncharacterized protein	-0.343149391	0.000775571	0.003964029	-0.40206797	9.61E-05	0.00032333	-0.37126776	0.000706696	0.002438102	0.070004069	0.554871573	0.848428867	0.03080021	0.832543698	0.978416739	0.018402376	0.852972678	0.934839658	-0.186585411	0.062413668	0.117609429	-0.353292837	0.000913954	0.006832403	-0.127503567	0.269146713	0.567257073	-0.166707427	0.247135529	0.614623406	-0.027547	0.781479256	0.891729442	-0.087796245	0.377465735	0.548318646	-0.328070421	0.002000996	0.007080448	-0.201070317	0.082740783	0.598781983	-0.240274176	0.0964603	0.500501557
G3V9R2	Cfh	G3V9R2_RAT	Complement factor H	-0.026548983	0.499041799	0.612828183	0.024094685	0.539462185	0.630977212	0.045861437	0.277175468	0.437145309	0.014285396	0.758773186	0.896511376	0.021766752	0.705271636	0.968108937	-0.047271212	0.229850476	0.501838745	0.091915909	0.020748417	0.049122321	-0.014506981	0.723185808	0.785823949	-0.113904245	0.012971965	0.122026263	-0.106422889	0.062747209	0.325798802	-0.040469678	0.30350822	0.512053746	0.008713727	0.824242156	0.90691738	-0.073989585	0.072980423	0.151947102	-0.090184668	0.047916555	0.575109413	-0.082703312	0.146774891	0.561242945
G3V9R9	Afm	G3V9R9_RAT	Afamin, isoform CRA_c	-0.416683937	1.06E-10	9.58E-09	-0.544439336	1.78E-15	4.46E-14	-0.457514011	6.23E-11	1.72E-09	0.08072215	0.290369625	0.700534048	0.086925325	0.310894834	0.968108937	-0.143520676	0.014886782	0.080563764	-0.323820141	1.89E-07	2.09E-06	-0.170878672	0.006211512	0.027651246	0.146738294	0.050162375	0.244595857	0.15294147	0.07239518	0.344501201	-0.201711892	0.000734156	0.003958684	-0.17130927	0.00386058	0.012837591	-0.183998246	0.003301478	0.011249481	-0.018892152	0.799111662	0.981260893	-0.012688976	0.880582224	0.942257243
H6X2V4	crp	H6X2V4_RAT	Pentaxin	-0.147037935	0.195902686	0.321840127	0.277865893	0.015557695	0.032529725	0.198167571	0.103554605	0.198167357	-0.071888626	0.575998692	0.848428867	-0.079698321	0.630679192	0.968108937	0.097804171	0.388567468	0.649967402	0.14336215	0.207224364	0.310276481	-0.165150967	0.161834336	0.30562204	-0.300703422	0.017261713	0.129343015	-0.308513117	0.060853725	0.325798802	0.128363584	0.258413421	0.460644179	0.026590448	0.814357131	0.906300678	-0.156971899	0.183433805	0.315194508	-0.175752651	0.160214126	0.702381426	-0.183562346	0.262068068	0.671499895
H6X2W3;H6X2W4;H6X2W5;H6X2X0;P48199	crp;crp;Crp;crp;Crp	H6X2W3_RAT;H6X2W4_RAT;H6X2W5_RAT;H6X2X0_RAT;CRP_RAT	Pentaxin;Pentaxin;Pentaxin;Pentaxin;C-reactive protein	-0.119494926	0.237327281	0.371268073	0.278881472	0.00657502	0.015510303	0.176100718	0.104109662	0.198167357	-0.082318648	0.472295078	0.814709009	-0.102780754	0.486329393	0.968108937	0.046255624	0.64641316	0.829814103	0.112415403	0.266087793	0.377981122	-0.112017286	0.285464495	0.45280575	-0.203970583	0.068134083	0.287903347	-0.224432689	0.124436114	0.451899573	0.131501672	0.193772101	0.364981697	0.026255818	0.794486888	0.891375533	-0.166640285	0.113268173	0.222666019	-0.172433998	0.122193262	0.675632571	-0.192896103	0.186001484	0.608933429
M0R4M1	Nlrc5	M0R4M1_RAT	NLR family, CARD domain-containing 5	0.560245981	0.05914182	0.122730394	0.239725878	0.416079689	0.529207347	0.240498096	0.445837692	0.618347754	0.002350624	0.994498372	0.999331534	0.000772218	0.998570774	0.998570774	-0.248323708	0.399614695	0.653784541	-0.363637366	0.218312824	0.321663044	0.49081011	0.11121477	0.229069228	0.856025883	0.010854769	0.116271461	0.854447476	0.046340616	0.311951461	-0.062938929	0.830676862	0.908820554	-0.360600143	0.222154359	0.385626435	0.263589948	0.390252761	0.543988697	0.625768497	0.060684883	0.582660889	0.624190091	0.14375745	0.561242945
M0R5R0;P53813	Pros1	M0R5R0_RAT;PROS_RAT	Protein S (Alpha), isoform CRA_b;Vitamin K-dependent protein S	0.058343897	0.368108602	0.490811469	-0.025721905	0.691056584	0.769079102	0.082985775	0.234245791	0.383244158	-0.04569615	0.559635366	0.848428867	0.10870768	0.253864772	0.968108937	0.06656698	0.304767566	0.592365128	0.003871328	0.952285251	0.962711731	0.08507478	0.210564224	0.370905602	-0.073200377	0.336861407	0.623984887	0.081203452	0.386688371	0.680478509	0.066104025	0.308126108	0.516674877	0.013618466	0.833298355	0.90691738	0.097217614	0.152987449	0.285300918	-0.070804681	0.352843573	0.849447758	0.083599148	0.372886337	0.72399624
M0R5V7	Mug2	M0R5V7_RAT	Murinoglobulin-2	-0.19426922	0.014127885	0.037136155	-0.193909777	0.01430209	0.031081706	-0.321639996	0.000173538	0.000798277	-0.047292101	0.567905727	0.848428867	-0.127730219	0.262777498	0.968108937	-0.052073028	0.50487938	0.737674512	-0.095244276	0.223759476	0.326217763	-0.040416577	0.614266253	0.724975794	0.135265816	0.093687322	0.313588591	0.054827699	0.624166094	0.840340692	0.019885643	0.798811437	0.89943852	0.016774639	0.82975178	0.90691738	-0.013577082	0.86548307	0.910354397	0.050086396	0.532385613	0.934042018	-0.030351721	0.786128856	0.930735672
M0R8G6	NaN	M0R8G6_RAT	Uncharacterized protein	0.120450894	0.40358457	0.52791157	0.09238664	0.521470693	0.623055893	0.02945585	0.852133735	0.934644193	0.415781993	0.093219494	0.460941383	-0.06293079	0.768504261	0.968108937	0.489486943	0.000934099	0.008056605	0.933925341	2.88E-09	5.32E-08	0.545973365	0.00061824	0.005332316	0.090760807	0.70790386	0.831660246	-0.387951976	0.068841285	0.337186483	0.493043465	0.000860837	0.004383894	0.884545612	1.43E-08	1.32E-07	0.539140176	0.000717109	0.002954062	0.133307346	0.582255614	0.939415764	-0.345405436	0.104672693	0.511422256
M0R9U2	NaN	M0R9U2_RAT	Uncharacterized protein	0.050668685	0.731712196	0.801399072	0.099721671	0.500177294	0.606606917	0.007535044	0.962525561	0.978629641	0.042687256	0.834168396	0.924744132	-0.092186627	0.672598186	0.968108937	0.671204519	1.45E-05	0.000226197	0.747159983	1.77E-06	1.48E-05	0.498040307	0.001908337	0.010534022	-0.114245792	0.566525042	0.755619228	-0.249119676	0.248909244	0.614623406	1.384193566	1.78E-15	8.14E-14	1.276002516	7.04E-14	1.73E-12	1.19513223	1.13E-11	5.21E-10	0.054003597	0.786308593	0.981260893	-0.080870286	0.707378158	0.902988553
M0RA79	NaN	M0RA79_RAT	Uncharacterized protein	-0.190893499	0.159799266	0.272250601	-0.127117636	0.347932776	0.455115858	-0.147697581	0.318646108	0.48322157	0.553433373	0.01001566	0.172770128	-0.020579946	0.918138843	0.996552901	0.304825039	0.025856673	0.123042099	0.648374654	5.19E-06	3.78E-05	0.199164655	0.17064655	0.313989652	0.12480332	0.547967046	0.741861474	-0.449209999	0.02501816	0.233471786	0.447427767	0.001250324	0.005928258	0.64442307	5.84E-06	3.58E-05	0.172607575	0.234526147	0.385292956	0.102197823	0.622629007	0.952767147	-0.471815495	0.018723802	0.36778896
M0RAB8	NaN	M0RAB8_RAT	Uncharacterized protein	-0.497663969	5.50E-05	0.000583434	-0.584745675	2.96E-06	1.46E-05	-0.431992895	0.001260091	0.004190182	0.231960103	0.302978943	0.700534048	0.15275278	0.387241283	0.968108937	-0.491217787	6.75E-05	0.000886582	-0.28367085	0.018231086	0.04442543	0.000160759	0.998999373	0.998999373	0.363038932	0.103817423	0.313588591	0.283831609	0.10622076	0.411287965	-0.586204243	2.82E-06	2.87E-05	-0.295434187	0.014048416	0.038125029	-0.28703993	0.026927056	0.070111957	0.08760158	0.692917011	0.981260893	0.008394257	0.961651904	0.983813219
M0RAV0	NaN	M0RAV0_RAT	Uncharacterized protein	0.718812855	0.0047919	0.016327954	0.279795115	0.264342776	0.366626161	0.132204051	0.630539134	0.792647885	0.339816016	0.317139117	0.700534048	-0.147591064	0.69117672	0.968108937	0.955215507	0.000219245	0.002353061	1.234325809	2.89E-06	2.36E-05	1.103692217	7.75E-05	0.00101853	0.356773489	0.281992412	0.572278718	-0.130633591	0.721934043	0.886292508	1.337472101	5.01E-07	5.51E-06	1.749714022	2.45E-10	3.08E-09	1.461212585	3.44E-07	4.13E-06	0.198905643	0.54786086	0.934042018	-0.288501437	0.432450729	0.748144981
M0RBF1	C3	M0RBF1_RAT	Complement C3	0.142396671	0.015953125	0.041150117	0.181649814	0.002303489	0.006113105	0.176759078	0.005531186	0.015266073	-0.012461571	0.857670479	0.925908963	-0.004890736	0.95435954	0.996552901	0.038861845	0.505146677	0.737674512	0.010610372	0.855479144	0.910379487	-0.067491873	0.268737126	0.434582643	-0.085673081	0.205976923	0.512657967	-0.078102245	0.354816607	0.65253144	0.012164683	0.834598781	0.908820554	-0.047121302	0.419298425	0.583109986	-0.130273351	0.034193474	0.08426249	-0.090722884	0.180694071	0.733372925	-0.083152049	0.324703031	0.700675156
M0RBK4	NaN	M0RBK4_RAT	Uncharacterized protein	0.186341592	0.288735194	0.417229915	0.176732716	0.314189305	0.420952661	-0.081968276	0.668548088	0.81286023	-0.290019873	0.28445796	0.700534048	-0.258700992	0.319837156	0.968108937	0.288059717	0.102293455	0.324517169	0.701805244	0.00011252	0.000599383	0.430881834	0.023161715	0.073478543	-0.302242291	0.255718591	0.555734891	-0.27092341	0.292163298	0.614744565	0.600952671	0.000843574	0.004377035	0.967978675	2.34E-07	1.79E-06	1.088086253	6.68E-08	1.08E-06	0.088788697	0.737739504	0.981260893	0.120107578	0.639776959	0.871529206
M0RC23	NaN	M0RC23_RAT	Uncharacterized protein	-0.19963133	0.155679529	0.270236163	-0.217701384	0.121902241	0.194479876	-0.425127497	0.006552884	0.017559185	-0.128513287	0.590428435	0.848428867	-0.207426113	0.319227157	0.968108937	-0.379317812	0.007716905	0.048321923	-0.135506171	0.333917208	0.451195447	-0.041052833	0.785167792	0.830292378	0.173366164	0.461040095	0.716606477	0.094453338	0.646032324	0.864960231	-0.453205291	0.001574881	0.007340547	-0.209288003	0.13682704	0.25345143	-0.163675892	0.278411802	0.436600325	0.124524937	0.59624602	0.940343925	0.045612111	0.824409503	0.930735672
M0RD98	NaN	M0RD98_RAT	Uncharacterized protein	0.639770568	0.080092983	0.15903355	0.153636718	0.672063471	0.752776377	0.531033618	0.166574633	0.288090439	-0.523374295	0.306873478	0.700534048	0.3773969	0.474358422	0.968108937	0.473331455	0.19384506	0.445843639	0.030898469	0.932125092	0.952847358	1.680794977	1.76E-05	0.000270071	0.749125313	0.13633259	0.367337871	1.649896508	0.001982736	0.118543358	0.486351362	0.181968953	0.349940294	0.396621452	0.275679226	0.448261035	1.470667323	0.000147478	0.000802732	0.173274676	0.729078736	0.981260893	1.074045871	0.041264304	0.399207171
O09016	Kngk	O09016_RAT	K-kininogen (Fragment)	0.605110939	0.493535134	0.610832722	0.535314652	0.52521106	0.624820054	0.457622051	0.535817423	0.71442323	0.570711244	0.459681571	0.814709009	-0.077692601	0.944606732	0.996552901	1.093271335	0.230918553	0.501838745	1.22912136	0.140462273	0.230225146	0.525451271	0.480813019	0.628930773	-0.055266243	0.941043178	0.974638399	-0.703670088	0.526675719	0.794330593	0.777751151	0.386530763	0.593832178	-0.306276122	0.750211023	0.869992615	-0.418946846	0.559086569	0.684797692	0.535733122	0.536870985	0.934042018	-0.112670724	0.925109517	0.971011898
O35849	Lcat	O35849_RAT	Lecithin cholesterol acyltransferase, isoform CRA_b	-0.156058052	0.111580088	0.206685264	0.15200703	0.121066147	0.194268934	0.14295302	0.173495764	0.296588679	0.152159307	0.189610089	0.588004322	-0.009054011	0.949497424	0.996552901	-0.092747196	0.342415392	0.621754265	-0.236856917	0.016575137	0.040993866	-0.090434567	0.374934446	0.55434274	0.307635667	0.007049278	0.116271461	0.14642235	0.299950669	0.614744565	-0.333270043	0.000877221	0.004386104	-0.212039666	0.031489122	0.075573892	-0.37350755	0.000372464	0.001695147	-0.000254567	0.998189021	0.998189021	-0.161467884	0.253285935	0.667557573
O55004;W0UVG1	Rnase4	RNAS4_RAT;W0UVG1_RAT	Ribonuclease 4;Ribonuclease A b1	-0.413483769	0.213552808	0.344681725	-0.80675296	0.016309649	0.033593009	-0.718660724	0.044460612	0.093672739	0.160012604	0.673179551	0.858997381	0.088092236	0.855826949	0.9851766	-0.273416919	0.409799731	0.653784541	-0.311707047	0.347622279	0.465175706	-0.172787888	0.615761784	0.724975794	0.210839526	0.566767499	0.755619228	0.138919159	0.771178433	0.89888259	-0.550183599	0.098876336	0.224718945	-0.343383159	0.301051058	0.472102795	-0.547511628	0.113753292	0.222666019	-0.132208102	0.719323246	0.981260893	-0.20412847	0.669196859	0.89304752
O62935;O62937;O78087;P15978;Q31255;Q6P764;Q95568;Q9QYQ0	;;;RT1-Aw2;;RT1-Aw2;RT1.A2(C);RT1-A2q	O62935_RAT;O62937_RAT;O78087_RAT;HA11_RAT;Q31255_RAT;Q6P764_RAT;Q95568_RAT;Q9QYQ0_RAT	MHC class Ib alpha chain (Fragment);Mature alpha chain of MHC class Ib protein (Fragment);MHC class Ib alpha chain (Fragment);Class I histocompatibility antigen, Non-RT1.A alpha-1 chain;MHC class I RT1.Ac heavy chain;RT1 class Ib, locus Aw2;Mature alpha chain of major histocompatibility complex class I antigen (Fragment);A2q (Fragment)	-0.252192023	0.313014221	0.432574281	-0.471864437	0.060640575	0.106603813	-0.094846486	0.734335435	0.852063788	0.577238892	0.063979861	0.410661432	0.377017951	0.315244228	0.968108937	0.412521127	0.100282359	0.321836409	0.683220219	0.007114292	0.019511475	1.35499046	9.73E-07	3.84E-05	0.871991181	0.003239409	0.116271461	0.671770241	0.064722453	0.325798802	0.544058023	0.030999404	0.090689745	0.896727093	0.000484387	0.002156303	1.023126816	0.000151239	0.000802732	0.326620664	0.261352268	0.816725839	0.126399723	0.726042196	0.902988553
O70211	NaN	O70211_RAT	Insulin-like growth factor binding protein complex acid-labile subunit	-0.286150939	0.000206897	0.001392772	-0.33198631	2.06E-05	8.35E-05	-0.341802994	5.29E-05	0.000279982	0.155448835	0.156006989	0.574105721	-0.009816684	0.929043599	0.996552901	0.148851269	0.047960823	0.191843291	-0.136725969	0.068866749	0.128027447	-0.149016689	0.062881374	0.147078467	0.152974799	0.153949236	0.408557588	-0.01229072	0.910176396	0.964300308	0.253108364	0.00094888	0.004659678	-0.084082935	0.260830669	0.428507527	-0.234548772	0.003821764	0.012708516	0.014799682	0.889756658	0.985496342	-0.150465837	0.169191593	0.594717924
P00762	Prss1	TRY1_RAT	Anionic trypsin-1	0.024243855	0.854195233	0.890459909	-0.228170956	0.085931425	0.146401687	-0.208766292	0.139120261	0.249332416	-0.002368189	0.986913295	0.997758496	0.019404664	0.919768949	0.996552901	0.184921689	0.162962679	0.394541222	-0.01634225	0.901410503	0.935171196	-0.252773014	0.065649002	0.151924948	-0.258203617	0.067139363	0.287903347	-0.236430764	0.214118687	0.573754928	0.121781089	0.356910954	0.567344001	-0.101320719	0.443097627	0.608432563	-0.062881549	0.644438975	0.747332593	0.016666317	0.905166992	0.985496342	0.038439169	0.839354352	0.930735672
P00787;Q6IN22	Ctsb	CATB_RAT;Q6IN22_RAT	Cathepsin B	-1.011462977	0.010852736	0.030256114	-1.370451154	0.000654265	0.001941689	0.754902041	0.072992501	0.145985002	1.509017331	0.00100505	0.046745469	2.125353194	0.000319826	0.087952154	-0.444584722	0.25676052	0.528850025	-0.15588543	0.690085023	0.767684945	0.191686378	0.636964676	0.744924791	-0.268764055	0.535435282	0.741861474	0.347571809	0.537721537	0.794788031	-0.6375445	0.105023361	0.234808328	-0.767564137	0.051652741	0.114969004	-0.23785449	0.558248465	0.684797692	-0.086626217	0.84154709	0.982795849	0.529709647	0.348215484	0.709327838
P01015	Agt	ANGT_RAT	Angiotensinogen	-0.196234226	0.001219343	0.005517026	-0.375009449	5.70E-09	4.25E-08	-0.233760775	0.00039981	0.001646977	0.251214813	0.001813018	0.071484721	0.141248674	0.107298714	0.968108937	-0.119152141	0.045990799	0.186668536	-0.169851688	0.00484714	0.014677146	-0.224483561	0.000490532	0.004668514	0.055334266	0.471203847	0.716606477	-0.054631872	0.525865004	0.794330593	-0.181213502	0.002720525	0.012066845	-0.119825114	0.044799675	0.101350085	-0.226061285	0.000449855	0.001910153	0.003729967	0.961214087	0.99787507	-0.106236171	0.218634168	0.661296099
P01026	C3	CO3_RAT	Complement C3	0.000537757	0.996237699	0.998551705	-0.148179867	0.195655627	0.293795395	0.048610028	0.68949971	0.823817836	0.146468828	0.25129764	0.686714342	0.196789895	0.239455803	0.968108937	-0.018647237	0.870125451	0.944321575	-0.090169394	0.42984498	0.546179171	-0.174082034	0.142453645	0.284907291	-0.134233708	0.2778723	0.56809448	-0.083912641	0.60944527	0.828605391	-0.073900751	0.517409983	0.70506395	-0.130376432	0.254453026	0.420533144	-0.236238052	0.047505375	0.108347818	-0.156182687	0.207212483	0.778950801	-0.10586162	0.519413235	0.787520296
P01681	NaN	KVX01_RAT	Ig kappa chain V region S211	0.119275127	0.579462353	0.682897807	0.404647135	0.062107809	0.108492123	0.157742479	0.500792131	0.680879942	-0.332201603	0.283668793	0.700534048	-0.246904656	0.437958378	0.968108937	-0.11273746	0.600391916	0.804060294	0.526786915	0.015750536	0.039662713	0.762792214	0.001163684	0.0082353	0.150708353	0.618355385	0.779663378	0.236005299	0.452996054	0.725340178	-0.039550006	0.854109361	0.91750029	0.790896216	0.000365049	0.001679226	0.731719376	0.001799053	0.006553682	-0.144473787	0.632937132	0.952767147	-0.05917684	0.850557063	0.931034408
P02091	Hbb	HBB1_RAT	Hemoglobin subunit beta-1	-0.698061509	0.110129839	0.206685264	-0.093945074	0.828733744	0.883129395	-0.763466626	0.102634389	0.198167357	-0.191383312	0.703247736	0.868661331	-0.669521551	0.29378317	0.968108937	0.392287444	0.367254471	0.641533126	0.012265124	0.977466047	0.977466047	0.376162244	0.405828233	0.575531096	0.84203536	0.086199038	0.313038613	0.36389712	0.561737087	0.809593566	0.177677434	0.6825287	0.823563041	0.739806627	0.090671752	0.184010321	-0.247733711	0.583710332	0.700452398	-0.509402098	0.29707762	0.849447758	-0.987540338	0.117210742	0.518648102
P02454	Col1a1	CO1A1_RAT	Collagen alpha-1(I) chain	-1.310506935	1.14E-06	2.42E-05	-2.71838394	0	0	-1.947655238	1.47E-10	3.38E-09	0.77963741	0.016648563	0.23713742	0.770728702	0.041020204	0.949948009	-1.249780204	3.12E-06	7.17E-05	-1.6105364	1.46E-08	2.24E-07	-1.224170087	1.23E-05	0.000199406	0.395275021	0.217368496	0.530917743	0.386366313	0.302917612	0.614744565	-2.093860237	5.29E-13	1.62E-11	-1.822960131	1.05E-10	1.39E-09	-2.359952068	2.64E-14	2.43E-12	-0.528083229	0.093300919	0.62127766	-0.536991937	0.146943608	0.561242945
P02651	Apoa4	APOA4_RAT	Apolipoprotein A-IV	-0.261374951	0.023903738	0.057872208	-1.004820216	3.20E-14	5.88E-13	-0.729397384	3.60E-08	4.55E-07	0.475959634	0.000741935	0.046745469	0.275422832	0.102743428	0.968108937	0.051377177	0.653191956	0.830787926	-0.057219728	0.616814081	0.714884939	-0.282833418	0.019484021	0.065580362	-0.025076889	0.850755436	0.903109617	-0.225613691	0.174293374	0.53449968	-0.097784214	0.39305108	0.594095232	-0.195363737	0.089610582	0.183203857	-0.48209905	0.000101127	0.000593849	-0.086198511	0.518179222	0.934042018	-0.286735313	0.085094733	0.465413111
P02680	Fgg	FIBG_RAT	Fibrinogen gamma chain	0.225090483	0.00012377	0.00103517	0.346654148	1.53E-08	1.05E-07	0.296284502	3.44E-06	2.63E-05	0.028428925	0.662591307	0.857223681	-0.050369646	0.543365528	0.968108937	-0.054790661	0.333678534	0.618089097	0.177889344	0.002114135	0.007055608	-0.064391996	0.274845057	0.438481131	-0.163482768	0.010862654	0.116271461	-0.24228134	0.003626288	0.118543358	0.003169978	0.955295162	0.962293661	0.030912391	0.584881811	0.723889596	-0.065477588	0.266881304	0.423328966	-0.017591407	0.78069377	0.981260893	-0.096389979	0.238955514	0.662308217
P02767	Ttr	TTHY_RAT	Transthyretin	-0.712447877	0.003197236	0.012357133	-1.10646593	8.46E-06	3.83E-05	-0.90199375	0.000520014	0.001966079	0.263138023	0.321095642	0.700534048	0.20447218	0.554748593	0.968108937	-0.293423889	0.216550828	0.482629864	-0.565909359	0.01828339	0.04442543	-0.193234961	0.430946693	0.590146351	0.43134024	0.094801725	0.313588591	0.372674397	0.275213669	0.614623406	-0.048575892	0.837322512	0.908820554	-0.324940613	0.171519017	0.307397718	-0.243143457	0.322117556	0.475424843	0.140462998	0.584145802	0.939415764	0.081797156	0.810211991	0.930735672
P02770	Alb	ALBU_RAT	Serum albumin	-0.508066698	0.560026734	0.671660355	1.34744943	0.124042158	0.196756526	0.042214835	0.965142106	0.978629641	-3.051948282	0.164715723	0.575462526	-1.305234595	0.316808547	0.968108937	-0.254218229	0.770444159	0.904862076	1.027908228	0.239550374	0.34381064	-0.747904911	0.431918706	0.590146351	-3.522526825	0.106801911	0.313588591	-1.775813138	0.170274803	0.528043208	-1.782718845	0.042743979	0.11524112	0.815813356	0.349994867	0.522154505	0.483494345	0.611095676	0.714671214	-2.079032698	0.339179736	0.849447758	-0.332319011	0.796590006	0.930735672
P04638	Apoa2	APOA2_RAT	Apolipoprotein A-II	-0.325754799	7.83E-05	0.000745409	-0.769501319	4.44E-16	1.75E-14	-0.366910392	4.43E-05	0.000249496	0.315958447	0.005186156	0.110106082	0.402590927	0.000830589	0.114205972	0.016584136	0.834498318	0.934839658	-0.264410177	0.001168953	0.004375674	0.015053857	0.858220134	0.887148903	0.192831555	0.077444594	0.297083872	0.279464035	0.017265508	0.190611207	-0.009447529	0.905248736	0.939409066	-0.250580685	0.002039784	0.007311433	-0.036989274	0.660827793	0.756485804	0.126958932	0.242996246	0.780676601	0.213591411	0.067224753	0.42135116
P04639	Apoa1	APOA1_RAT	Apolipoprotein A-I	-0.444882126	2.45E-07	5.63E-06	-0.745169585	3.11E-15	7.15E-14	-0.558152212	4.37E-09	7.54E-08	0.408791037	0.000183999	0.020443743	0.187017373	0.117649736	0.968108937	-0.152366765	0.061085329	0.219386681	-0.324356284	0.000106598	0.000590555	-0.416413948	3.52E-06	8.84E-05	0.129715999	0.209350457	0.51589934	-0.092057664	0.433137824	0.720156863	-0.332911574	7.19E-05	0.000567449	-0.330099261	8.19E-05	0.000443223	-0.56503324	1.41E-09	2.99E-08	-0.013160316	0.898269818	0.985496342	-0.234933979	0.047236218	0.399207171
P04937	Fn1	FINC_RAT	Fibronectin	0.067475057	0.654715476	0.740579801	0.388504768	0.011213475	0.024959026	-0.014897011	0.926169493	0.962568336	0.076894142	0.646650285	0.857223681	-0.403401779	0.069450792	0.968108937	0.06407222	0.67106446	0.841880868	0.401573584	0.008830806	0.023520512	-0.066676893	0.669290789	0.752209268	0.012045443	0.94090396	0.974638399	-0.468250477	0.032848778	0.259168861	0.149944996	0.321232305	0.52582669	0.417281749	0.006579174	0.020491224	-0.104161652	0.504889351	0.645136393	-0.041147481	0.800108849	0.981260893	-0.521443401	0.017781569	0.36778896
P05065	Aldoa	ALDOA_RAT	Fructose-bisphosphate aldolase A	-0.057850903	0.809305066	0.872532024	0.544771167	0.035003803	0.067090623	0.003926981	0.98853752	0.98853752	-0.499806392	0.074416681	0.435500228	-0.540844185	0.150446007	0.968108937	0.168801878	0.494511635	0.733791459	0.167527944	0.51232413	0.614345385	0.288274869	0.273944991	0.438481131	0.161784718	0.54581156	0.741861474	0.120746925	0.741788294	0.886292508	0.37069407	0.124287355	0.270523254	0.62743654	0.015553256	0.041275949	0.702508624	0.008986326	0.02725523	0.116109877	0.664532605	0.978405519	0.075072084	0.838108663	0.930735672
P05544	Serpina3l	SPA3L_RAT	Serine protease inhibitor A3L	-0.197637051	0.007758406	0.024792708	-0.454726473	9.47E-09	6.70E-08	-0.363314712	9.84E-06	6.62E-05	0.265343311	0.002862151	0.079991471	0.09141176	0.39386558	0.968108937	-0.141215731	0.055066617	0.205383598	-0.280560052	0.000201613	0.001034199	-0.31351489	7.55E-05	0.00101853	0.140976712	0.097663787	0.313588591	-0.032954838	0.75480614	0.890284165	-0.18186636	0.014036419	0.047654508	-0.353850261	4.18E-06	2.62E-05	-0.449074326	4.52E-08	7.80E-07	0.078707485	0.352906453	0.849447758	-0.095224065	0.367665319	0.72399624
P05545	Serpina3k	SPA3K_RAT	Serine protease inhibitor A3K	-0.115589965	0.303810806	0.425643566	-0.560405995	2.26E-06	1.18E-05	-0.318001712	0.00886183	0.022858552	0.317902823	0.011721514	0.184554756	0.242404283	0.141110019	0.968108937	-0.161873707	0.150859231	0.38508586	-0.346896346	0.002484378	0.008096149	-0.201328037	0.084747739	0.186281844	0.22106685	0.0684382	0.287903347	0.145568309	0.367732615	0.663360795	-0.161186147	0.152584427	0.313358657	-0.363934279	0.001540528	0.005669142	-0.362347605	0.002256088	0.00788203	0.077085214	0.522237674	0.934042018	0.001586674	0.992151131	0.998885117
P06238	A2m	A2MG_RAT	Alpha-2-macroglobulin	0.333240296	0.410008145	0.528795551	1.486725194	0.000359525	0.001114933	1.44591277	0.001294131	0.004252144	-0.540937869	0.329666256	0.701369137	-0.040812423	0.94539149	0.996552901	-1.003145674	0.014364264	0.079290736	0.903901718	0.026979777	0.060596012	-0.285147848	0.505738491	0.654338825	-1.689175012	0.002263222	0.116271461	-1.189049566	0.045392175	0.311951461	-1.568566928	0.000175452	0.001122079	-0.348434552	0.389066278	0.562210956	-1.170305659	0.007224609	0.022404405	-1.321996553	0.015934408	0.337074019	-0.821871107	0.164490478	0.594717924
P06761	Hspa5	BIP_RAT	Endoplasmic reticulum chaperone BiP	0.18305692	0.186389208	0.315167983	0.12003567	0.385099505	0.49667039	0.277557581	0.062289616	0.12641128	0.15636771	0.327865688	0.701369137	0.157521911	0.436292057	0.968108937	-0.051318277	0.709981819	0.864289102	0.137878029	0.318737061	0.441450829	-0.116429327	0.417932492	0.588517182	-0.255461556	0.100862653	0.313588591	-0.254307356	0.20319353	0.570971057	-0.096554575	0.484495754	0.683012296	0.008423938	0.951307823	0.961761755	-0.215500175	0.135304603	0.256205088	-0.225078314	0.147711863	0.702381426	-0.223924114	0.262090513	0.671499895
P06765	Pf4	PLF4_RAT	Platelet factor 4	0.616493058	0.292974029	0.417230478	-0.744522712	0.162205045	0.249352822	0.4363198	0.638760308	0.797727805	0.198762286	0.780432707	0.908858343	1.180842512	0.273758592	0.968108937	-0.376957398	0.384534488	0.647143406	-0.685446276	0.21654598	0.320765971	0.4264041	0.641593408	0.74717207	0.129770151	0.843937823	0.899331426	1.111850376	0.302260574	0.614744565			0	1.104738189	0.145220995	0.26543705	0.415874798	0.663295524	0.756485804	-1.670943617	0.089024469	0.612043227	-0.688863391	0.569233035	0.833147327
P07151	B2m	B2MG_RAT	Beta-2-microglobulin	-0.097322629	0.222326583	0.350640782	-0.102288882	0.199788588	0.294875136	0.034557193	0.684767459	0.823817836	0.053404304	0.563918056	0.848428867	0.136846076	0.241395179	0.968108937	-0.096251345	0.227421704	0.501838745	-0.077244293	0.33209959	0.451195447	0.144497801	0.082967182	0.184668889	0.138300323	0.125420222	0.353224299	0.221742094	0.05539581	0.325798802	-0.171181531	0.033127311	0.095894847	-0.192123994	0.017104136	0.043710571	-0.066811021	0.420101264	0.573999747	0.041871201	0.640952444	0.952767147	0.125312973	0.276043501	0.690108753
P08649;Q6MG79	C4;C4a	CO4_RAT;Q6MG79_RAT	Complement C4;Complement component 4, gene 1	0.656491431	3.49E-13	9.65E-11	0.905049566	0	0	0.898298919	0	0	-0.158948879	0.091835553	0.460941383	-0.006750647	0.95347923	0.996552901	0.172109479	0.031031663	0.133824049	0.290215578	0.000363952	0.001680244	0.386286089	8.03E-06	0.000167767	-0.056127721	0.537393508	0.741861474	0.096070511	0.400417517	0.69506437	0.208545919	0.009329616	0.033320056	0.317217244	0.000106919	0.000567493	0.434453156	6.98E-07	8.02E-06	-0.03496232	0.700681037	0.981260893	0.117235912	0.305236411	0.700675156
P08932	NaN	KNT2_RAT	T-kininogen 2	1.438414443	2.58E-09	8.89E-08	2.242636679	0	0	2.036377554	9.33E-14	8.58E-12	-0.116569337	0.661111648	0.857223681	-0.206259125	0.525091058	0.968108937	0.21713301	0.326846151	0.616725862	1.184606856	4.80E-07	4.92E-06	0.474607677	0.041965701	0.10724568	-0.620309391	0.017808096	0.129343015	-0.709999179	0.028152955	0.25065212	0.248941874	0.26131088	0.460644179	0.562401997	0.012187528	0.03432406	0.32265497	0.164476376	0.300632317	-0.150057239	0.561459144	0.934042018	-0.239747027	0.453853765	0.754040503
P08934	Kng1	KNG1_RAT	Kininogen-1	0.201933047	0.000329348	0.001893751	0.383034878	2.12E-10	1.95E-09	0.310912461	1.05E-06	9.67E-06	0.139415429	0.182079383	0.577631145	-0.072122417	0.374523193	0.968108937	0.059934455	0.27264127	0.541359643	0.368326526	7.80E-10	2.16E-08	0.104546962	0.078306366	0.175711846	-0.052241718	0.611275933	0.779663378	-0.263779564	0.001351082	0.118543358	0.136448909	0.013597175	0.046740291	0.19498312	0.000511691	0.002241696	0.141814634	0.017625452	0.047229367	0.158369359	0.125299131	0.675632571	-0.053168487	0.508100413	0.786796275
P10959	Ces1c	EST1C_RAT	Carboxylesterase 1C	-0.602837529	1.23E-05	0.000188548	-0.542736581	7.20E-05	0.000248345	-0.509776514	0.000471866	0.001856144	0.219333174	0.17569718	0.576510549	0.032960067	0.864522214	0.99059837	-0.004407314	0.973264814	0.986299897	-0.20551699	0.120279336	0.199505246	-0.152706167	0.26925229	0.434582643	0.23918393	0.129220618	0.356648906	0.052810823	0.781637034	0.89888259	-0.252691708	0.056838624	0.146080576	0.139966686	0.288503908	0.46530907	-0.277934745	0.045803128	0.105347195	-0.231528324	0.141795582	0.702381426	-0.417901431	0.030102582	0.399207171
P10960;Q6P7A4	Psap	SAP_RAT;Q6P7A4_RAT	Prosaposin	-0.426823653	0.01077514	0.030256114	-1.128731236	5.06E-10	4.51E-09	-0.62654019	0.0007014	0.002438102	0.249985718	0.313230453	0.700534048	0.502191046	0.041452277	0.949948009	-0.116657422	0.479407437	0.720908888	-0.584514712	0.000569187	0.002425611	0.049864379	0.776839917	0.824645451	0.382173764	0.116997864	0.339909585	0.634379091	0.009612886	0.15492961	-0.409141604	0.014390777	0.047680286	-0.378605329	0.023245265	0.058859571	-0.182876336	0.299741752	0.457064771	-0.056476335	0.815759124	0.98232289	0.195728993	0.417438307	0.744580098
P12346	Tf	TRFE_RAT	Serotransferrin	-0.2089386	0.003190108	0.012357133	-0.343320988	2.77E-06	1.41E-05	-0.29246697	0.000156703	0.000733051	0.123510656	0.152831986	0.570022001	0.050854018	0.618048447	0.968108937	0.078082838	0.261727697	0.531153267	-0.084917258	0.22251418	0.326118666	-0.193686519	0.008866019	0.034957445	-0.036112624	0.66594335	0.810300833	-0.108769261	0.280648645	0.614623406	0.058330785	0.401161538	0.598701272	-0.146196411	0.037023295	0.08659686	-0.196489005	0.007959479	0.024409069	0.022364043	0.789134733	0.981260893	-0.050292594	0.617105269	0.852783663
P13635	Cp	CERU_RAT	Ceruloplasmin	0.11617728	0.669403453	0.751038021	0.468098307	0.087477933	0.147218961	0.454123172	0.120557951	0.224824288	-0.013494453	0.965454191	0.990577535	-0.013975135	0.972001461	0.996552901	0.437526248	0.109893391	0.340528075	0.471440005	0.085272629	0.151413579	-0.274773736	0.332007495	0.511922171	-0.745733058	0.015005437	0.125500016	-0.74621374	0.059284101	0.325798802	0.738895431	0.007591966	0.028213386	-0.050941792	0.851437166	0.907261609	0.206387769	0.465774263	0.608504626	0.257810244	0.394422988	0.861978615	0.257329561	0.512209014	0.78691329
P14046	A1i3	A1I3_RAT	Alpha-1-inhibitor 3	-0.519723207	0.003083261	0.012333044	-0.434450879	0.012794401	0.02802583	-0.502863711	0.00783873	0.020604662	-0.331806113	0.141782132	0.551153078	-0.068412832	0.787023257	0.968108937	-0.181948213	0.2911275	0.573937072	-0.106280095	0.536750983	0.637945545	-0.022724786	0.900294691	0.920301239	-0.179837972	0.412255241	0.697253777	0.083555309	0.738163022	0.886292508	0.070267981	0.682808631	0.823563041	0.110216526	0.521803093	0.669849552	-0.025447037	0.888425825	0.914945999	-0.399056844	0.070622126	0.582660889	-0.135663564	0.587460707	0.841415076
P14272;Q5FVS2	Klkb1	KLKB1_RAT;Q5FVS2_RAT	Plasma kallikrein;Kallikrein B, plasma 1	0.114657773	0.005576739	0.018770487	0.188105175	1.01E-05	4.28E-05	0.155031438	0.000679755	0.002405287	0.093350717	0.138375721	0.549438883	-0.033073737	0.582544825	0.968108937	0.061321164	0.133035571	0.382322556	0.198812197	3.44E-06	2.72E-05	0.13402535	0.002544722	0.013506599	0.061637608	0.31720966	0.61927524	-0.064786846	0.277171399	0.614623406	0.040915288	0.314707286	0.521352431	0.113621188	0.006004636	0.019049189	0.10909838	0.013330433	0.037163631	0.121901646	0.049490339	0.575109413	-0.004522808	0.939354949	0.978494738
P14480	Fgb	FIBB_RAT	Fibrinogen beta chain	0.215505402	0.000230333	0.001513618	0.362097777	4.36E-09	3.34E-08	0.320226238	6.91E-07	6.82E-06	-0.004568268	0.945515017	0.97738631	-0.041871539	0.614024365	0.968108937	-0.049850431	0.379244565	0.642156442	0.187636818	0.001229907	0.004542456	-0.018647007	0.752156514	0.810918742	-0.168980554	0.010398329	0.116271461	-0.206283825	0.012964424	0.176727181	-0.015846024	0.779496861	0.891729442	0.028820216	0.610763107	0.745887688	-0.026763742	0.650446695	0.751143463	-0.018280687	0.778223542	0.981260893	-0.055583958	0.497162299	0.781255042
P14630	Apom	APOM_RAT	Apolipoprotein M	-0.248081896	0.073738506	0.151879311	-0.425356293	0.002514232	0.006608211	-0.196564948	0.186376781	0.315582771	0.255974451	0.132409877	0.545449642	0.228791345	0.259341619	0.968108937	-0.092690233	0.501181866	0.737674512	-0.302509977	0.029822514	0.064081908	-0.403587235	0.006035562	0.027308446	-0.073894152	0.653428797	0.810300833	-0.101077258	0.612472057	0.828638665	-0.370684389	0.008118847	0.029769105	-0.490664592	0.000538105	0.00232058	-0.668346816	1.02E-05	7.37E-05	-0.150499118	0.36120525	0.849447758	-0.177682224	0.373845331	0.72399624
P14841	Cst3	CYTC_RAT	Cystatin-C	0.602531379	0.001664186	0.007176803	0.238033047	0.204877833	0.300778095	0.275398575	0.16700895	0.288090439	0.161652213	0.415871804	0.771147337	0.037365528	0.890990916	0.996552901	0.179036771	0.339487386	0.621754265	-0.130392671	0.486188755	0.59327879	-0.076075828	0.692270571	0.761221823	0.178603528	0.353630408	0.629849503	0.054316843	0.839485705	0.93019323	-0.03096558	0.868502182	0.926557326	-0.189401187	0.312396097	0.487126118	-0.074671805	0.697663247	0.766067036	0.239016068	0.215243603	0.778950801	0.114729383	0.668879684	0.89304752
P15473	Igfbp3	IBP3_RAT	Insulin-like growth factor-binding protein 3	-0.208006763	0.188289455	0.315167983	-0.679671072	3.50E-05	0.000132288	-0.518027763	0.002680044	0.008311149	0.226597942	0.223192591	0.628583217	0.161643309	0.484226878	0.968108937	-0.077976944	0.620599179	0.819547241	-0.29244128	0.065446059	0.122490259	0.008634825	0.95805345	0.965046541	0.366030737	0.043988685	0.229073154	0.301076104	0.187486598	0.550492564	-0.020485871	0.896473385	0.934083847	-0.384927919	0.015932285	0.04187915	-0.194689185	0.237259578	0.387477181	0.255193366	0.158126506	0.702381426	0.190238734	0.403748674	0.744580098
P16296	F9	FA9_RAT	Coagulation factor IX	0.424884222	3.63E-05	0.000435824	0.552494541	1.68E-07	1.03E-06	0.446262565	5.51E-05	0.000281592	-0.107848779	0.382921635	0.747997686	-0.106231976	0.464410964	0.968108937	0.040008667	0.685151183	0.851809579	0.22645292	0.023385488	0.053535373	0.370335986	0.000519952	0.004783554	0.142266262	0.237547834	0.54305896	0.143883065	0.315683114	0.631366227	0.074966969	0.447884912	0.648254478	0.174904422	0.078440132	0.16526318	0.26980607	0.010385748	0.030965425	0.093284844	0.437760854	0.886811113	0.094901647	0.507513967	0.786796275
P19939	Apoc1	APOC1_RAT	Apolipoprotein C-I	-0.636512799	5.43E-05	0.000583434	-1.278648753	1.90E-13	3.27E-12	-0.776146047	6.91E-06	4.87E-05	0.351350948	0.088113819	0.458856866	0.502502706	0.02625159	0.866215247	-0.207246928	0.173195518	0.408663575	-0.355539604	0.02052836	0.049020307	-0.180805902	0.260929242	0.430127658	0.023581944	0.905981004	0.950763335	0.174733702	0.428959548	0.717532335	-0.059997899	0.692150345	0.831184912	-0.410684034	0.007711296	0.023133887	-0.17600663	0.273721298	0.431697591	0.083525646	0.675821871	0.981260893	0.234677404	0.28867772	0.700675156
P19999	Mbl1	MBL1_RAT	Mannose-binding protein A	0.05169873	0.40296378	0.52791157	0.022381388	0.716926376	0.788984759	0.056219865	0.3976627	0.572235265	0.038807566	0.60578056	0.848428867	0.033838478	0.708918989	0.968108937	0.061883492	0.317133995	0.603648156	-0.110388744	0.075879966	0.139197023	0.049616532	0.443220743	0.599651593	0.164974365	0.025648692	0.164628814	0.160005276	0.075566462	0.353497347	0.077993516	0.208033868	0.389179005	-0.070665762	0.253666056	0.420533144	0.046987709	0.467686994	0.608504626	0.122622561	0.095396209	0.62127766	0.117653472	0.18976989	0.613961408
P20059	Hpx	HEMO_RAT	Hemopexin	0.259155709	0.003430157	0.01279356	0.245544026	0.005462938	0.012998025	0.339000899	0.000380216	0.001589993	0.091844073	0.343668757	0.707855051	0.093456874	0.461614179	0.968108937	0.131680961	0.131031993	0.380682423	0.330502684	0.000228046	0.001128012	0.071993028	0.423341191	0.590146351	-0.260122457	0.006465986	0.116271461	-0.258509656	0.04037841	0.293274768	0.098124828	0.259312925	0.460644179	0.09053361	0.297769523	0.472102795	0.065003805	0.469606831	0.608504626	-0.027142606	0.772348644	0.981260893	-0.025529805	0.837955794	0.930735672
P20761	Igh-1a	IGG2B_RAT	Ig gamma-2B chain C region	0.502539681	0.000165038	0.001301442	0.371470277	0.004686175	0.011445879	0.12630702	0.371494562	0.545385634	-0.364991654	0.082614791	0.449498974	-0.245163257	0.201137468	0.968108937	0.959764568	2.71E-11	2.50E-09	0.774568489	2.61E-08	3.81E-07	0.838039456	2.08E-08	5.74E-06	-0.056357429	0.783568296	0.867434079	0.063470968	0.736987402	0.886292508	1.325237078	0	0	1.264554869	2.22E-16	1.02E-14	1.264196173	5.33E-15	7.35E-13	-0.120187092	0.558292108	0.934042018	-0.000358696	0.99848522	0.998885117
P20762	NaN	IGG2C_RAT	Ig gamma-2C chain C region	-0.136936095	0.299511265	0.421760761	-0.227027962	0.086847245	0.14705423	-0.354051284	0.014298802	0.034618152	0.242709857	0.163084765	0.575462526	-0.127023322	0.512938439	0.968108937	-0.042858081	0.744818313	0.885536383	0.230446019	0.08226817	0.147975865	0.163053013	0.242335484	0.415277387	0.302340173	0.075604952	0.297083872	-0.067393006	0.724895807	0.886292508	-0.184429559	0.163211347	0.325137139	0.425498458	0.001609502	0.005845035	0.014097193	0.919217983	0.939645049	-0.041668087	0.805115428	0.981260893	-0.411401266	0.033556978	0.399207171
P20767	NaN	LAC2_RAT	Ig lambda-2 chain C region	0.169506294	0.208339229	0.338244865	0.282605264	0.037206254	0.070820181	0.009896034	0.946110292	0.970730262	0.214942134	0.286972638	0.700534048	-0.27270923	0.171678019	0.968108937	0.917384609	5.46E-10	3.02E-08	1.01808774	1.39E-11	4.82E-10	0.50871614	0.000564615	0.005026897	-0.021720235	0.912340951	0.953810994	-0.509371599	0.010665444	0.15492961	1.339989666	0	0	1.505852351	0	0	1.018824334	1.44E-10	4.97E-09	0.000623347	0.997479129	0.998189021	-0.487028018	0.014495904	0.36778896
P24090	Ahsg	FETUA_RAT	Alpha-2-HS-glycoprotein	-0.090196154	0.417343863	0.535753052	-0.352076807	0.001954192	0.005311205	-0.309416406	0.009838368	0.024685359	0.214881418	0.073564646	0.435500228	0.0426604	0.792284788	0.968108937	-0.09476027	0.394249152	0.653784541	-0.222156919	0.047511806	0.094681799	-0.050306346	0.659951997	0.752209268	0.344071591	0.003508763	0.116271461	0.171850573	0.282159876	0.614623406	-0.175372539	0.116417062	0.256117537	-0.109454778	0.325377447	0.501437216	-0.164808498	0.151325179	0.284120745	0.116867298	0.312500713	0.849447758	-0.05535372	0.728371325	0.902988553
P25236	Selenop	SEPP1_RAT	Selenoprotein P	-0.412017319	0.004616141	0.016127279	-0.091531035	0.521424067	0.623055893	-0.085976792	0.573533352	0.753349074	0.136630906	0.408332739	0.76666555	0.005554242	0.978787711	0.996552901	-0.027690155	0.846066899	0.934839658	0.05410096	0.704531482	0.777510839	-0.181384475	0.223214526	0.387466725	-0.104408771	0.514611569	0.741861474	-0.235485435	0.254041866	0.614623406	-0.076457183	0.592148398	0.763343431	0.17335605	0.22582263	0.389544037	-0.183462419	0.217995241	0.362449919	-0.225741805	0.160415905	0.702381426	-0.356818469	0.085203445	0.465413111
P27139	Ca2	CAH2_RAT	Carbonic anhydrase 2	-0.513603406	0.024245736	0.058189765	0.066879752	0.766431532	0.829549423	-0.417979622	0.086427665	0.170385969	-0.309285144	0.260307224	0.68984706	-0.484859374	0.144491557	0.968108937	0.501979574	0.027564402	0.124717623	0.500872274	0.027900382	0.061336555	0.22128588	0.348819264	0.531901198	-0.104012165	0.696106378	0.831660246	-0.279586394	0.391822765	0.684449893	0.240848663	0.285988419	0.494634058	0.616352112	0.007155447	0.021702234	-0.055465283	0.820633807	0.881303233	-0.496243165	0.072199283	0.582660889	-0.671817395	0.045377828	0.399207171
P31211	Serpina6	CBG_RAT	Corticosteroid-binding globulin	-0.423301019	8.95E-05	0.000791665	-0.781836649	1.98E-11	2.10E-10	-0.531832423	7.05E-06	4.87E-05	0.305878809	0.028294329	0.31651137	0.250004225	0.105204657	0.968108937	0.095782268	0.358254278	0.641533126	-0.201059941	0.055467751	0.106698381	-0.094525072	0.390718036	0.570572371	0.162409453	0.228622827	0.54305896	0.106534869	0.482055615	0.74773346	0.053264828	0.608919609	0.768132535	-0.101761349	0.329169815	0.501437216	-0.227834556	0.040236798	0.095074573	-0.070198623	0.601762573	0.940343925	-0.126073207	0.405674706	0.744580098
P31720	C1qa	C1QA_RAT	Complement C1q subcomponent subunit A	0.00834613	0.935582413	0.960191719	0.011589816	0.910638375	0.93729237	0.064431629	0.565215503	0.749997494	-0.19593648	0.162971896	0.575462526	0.052841813	0.728693093	0.968108937	0.230463765	0.027423932	0.124717623	0.365407474	0.000587636	0.00246629	0.271169482	0.014511362	0.052699156	-0.343016286	0.013263724	0.122026263	-0.094237993	0.531280749	0.794788031	0.230269179	0.027551689	0.082355591	0.521611901	1.81E-06	1.19E-05	0.187251291	0.088995388	0.179289978	-0.583138903	4.13E-05	0.011352545	-0.334360609	0.028000719	0.399207171
P32038	Cfd	CFAD_RAT	Complement factor D	-0.413122047	0.002784475	0.011683867	-0.62115646	1.17E-05	4.90E-05	-0.321711532	0.02713426	0.061893022	0.283165137	0.0584144	0.399383995	0.299444928	0.131391476	0.968108937	-0.002112256	0.987529608	0.994737854	0.087653688	0.517021525	0.617305872	-0.133108559	0.341301166	0.523328455	-0.237042038	0.101274213	0.313588591	-0.220762247	0.257305852	0.614623406	-0.064920483	0.631142592	0.781820779	0.097192873	0.472578785	0.627075695	-0.219971094	0.117198868	0.226202011	-0.333443758	0.021980328	0.402972678	-0.317163967	0.104784717	0.511422256
P51886	Lum	LUM_RAT	Lumican	-0.133393134	0.369948735	0.490893513	-0.746162346	2.02E-06	1.09E-05	-0.643616372	0.000140824	0.00067013	0.518829236	0.048241609	0.363353254	0.102545974	0.642212373	0.968108937	-0.280577596	0.061013669	0.219386681	-0.295094047	0.049004046	0.096605322	-0.377124901	0.02003336	0.066616956	0.334252407	0.194040477	0.495881218	-0.082030855	0.707186799	0.886292508	-0.425586619	0.004937599	0.020254393	-0.308674333	0.039653044	0.091968406	-0.669640565	5.80E-05	0.000363596	0.055317029	0.829148971	0.982795849	-0.360966232	0.100455427	0.511422256
P55159	Pon1	PON1_RAT	Serum paraoxonase/arylesterase 1	-0.60762651	9.33E-09	2.86E-07	-0.869866215	1.60E-14	3.15E-13	-0.665095831	5.47E-09	8.88E-08	0.324850615	0.006912293	0.13627091	0.204770384	0.154307794	0.968108937	-0.139296191	0.154848567	0.38508586	-0.306831026	0.002092515	0.007055608	-0.308530949	0.003063592	0.015373663	0.118380308	0.303708162	0.608808009	-0.001699923	0.990383224	0.993984618	-0.035239043	0.717681998	0.851996097	-0.164023837	0.094525803	0.188213147	-0.388555077	0.000228606	0.001147188	-0.104451009	0.363872868	0.849447758	-0.22453124	0.113578185	0.518648102
P55314	C8b	CO8B_RAT	Complement component C8 beta chain	0.032583916	0.581452843	0.682897807	0.045635889	0.440391483	0.549991173	0.18960462	0.003055575	0.009166725	0.130331162	0.039498159	0.351661032	0.143968731	0.096735821	0.968108937	0.02875452	0.626572535	0.819874929	0.165430481	0.005969776	0.017225291	0.157590702	0.01059595	0.0400614	-0.021477347	0.723471878	0.835733427	-0.007839779	0.926238781	0.968340543	0.026544634	0.653286408	0.802131906	0.157092965	0.008909751	0.025885171	0.082330401	0.176786665	0.308817212	-0.088400133	0.147249106	0.702381426	-0.074762564	0.378208878	0.727324765
P55797	Apoc4	APOC4_RAT	Apolipoprotein C-IV	-0.375879625	0.0032236	0.012357133	-0.8099181	2.93E-09	2.38E-08	-0.646935544	5.83E-06	4.24E-05	0.124945506	0.47190902	0.814709009	0.162982555	0.377702635	0.968108937	0.088216549	0.480605925	0.720908888	-0.16206096	0.196342016	0.300479218	-0.08748406	0.509720462	0.654338825	0.036539851	0.829338713	0.8941308	0.0745769	0.682339942	0.884158798	0.208853823	0.096778408	0.221783852	-0.238146317	0.058781699	0.127746055	-0.142774944	0.282798087	0.440973288	0.057334323	0.735241803	0.981260893	0.095371373	0.600796821	0.84560424
P62907;Q4KM60	Rpl10a	RL10A_RAT;Q4KM60_RAT	60S ribosomal protein L10a;Ribosomal protein (Fragment)	0.555304999	0.001018345	0.004835293	0.525999246	0.001807318	0.005038583	0.495117258	0.00559973	0.015302233	-0.008436773	0.963077326	0.990577535	-0.030881988	0.897841702	0.996552901	0.275889762	0.095941126	0.31523513	0.401522717	0.016166179	0.040342627	-0.013265782	0.937878772	0.951320019	-0.392343285	0.02813269	0.168796138	-0.4147885	0.082049463	0.365252447	0.350690255	0.03506601	0.100449509	0.106534652	0.517896383	0.667941129	0.011562134	0.945843286	0.956237168	-0.072527302	0.681449737	0.981260893	-0.094972517	0.688458452	0.89304752
P68035;P68136	Actc1;Acta1	ACTC_RAT;ACTS_RAT	Actin, alpha cardiac muscle 1;Actin, alpha skeletal muscle	0.322354653	0.031206604	0.070598548	0.150395302	0.310542537	0.418900123	-0.054772101	0.727706258	0.851046302	0.019085211	0.905164664	0.952555329	-0.205167404	0.343043974	0.968108937	0.083036119	0.574885374	0.789394842	0.190073805	0.200642794	0.305373923	0.111249819	0.4661986	0.613874963	0.145428629	0.349706519	0.629849503	-0.078823986	0.710708478	0.886292508	-0.598096814	9.84E-05	0.000712136	-0.072934415	0.622206915	0.753197844	-0.386184813	0.012615196	0.03552851	-0.088997783	0.566610249	0.934042018	-0.313250398	0.142440226	0.561242945
P70624;Q64633;Q68G32;Q6T5E8;Q792R3;Q8VD43	;Ugt1a7c;Ugt1a7c;Ugt1a7c;UGT1A7;	P70624_RAT;UD17_RAT;Q68G32_RAT;Q6T5E8_RAT;Q792R3_RAT;Q8VD43_RAT	UGT1A7;UDP-glucuronosyltransferase 1-7;Ugt1a7c protein (Fragment);UDP-glucuronosyltransferase;UDP-glucuronosyltransferase 1A7 (Fragment);UDP-glucuronosyltransferase	0.098689212	0.446303293	0.565044536	-0.181543728	0.162621405	0.249352822	0.019117315	0.889748102	0.959259672	0.183602403	0.202383336	0.604346717	0.200661043	0.289961517	0.968108937	-0.107526628	0.40678051	0.653784541	-0.130881778	0.31300044	0.435684029	-0.088611353	0.508372699	0.654338825	0.025211784	0.856104596	0.905306009	0.042270425	0.820398696	0.920447317	-0.034116127	0.792084475	0.897525765	-0.109043695	0.400215304	0.567384432	-0.004115877	0.975466828	0.981399852	0.087869177	0.527757307	0.934042018	0.104927818	0.573300803	0.834167834
P81828	NaN	UP2_RAT	Urinary protein 2	-0.171977959	0.474466238	0.595239462	-0.243842566	0.311139584	0.418900123	-0.301859628	0.243183896	0.394816207	0.080020492	0.78038215	0.908858343	-0.058017063	0.869210629	0.991837854	-0.308647546	0.200512468	0.457367283	-0.168662474	0.483006099	0.59200305	0.252777263	0.314871092	0.493775121	0.559477291	0.046786913	0.234785234	0.421439737	0.226603454	0.590024087	-0.456426329	0.059543304	0.151614894	0.043889791	0.854998789	0.907261609	-0.003612769	0.988510896	0.988510896	0.090534994	0.745350057	0.981260893	-0.04750256	0.891212108	0.949553343
P97569;Q5M8C3	;Serpina4	P97569_RAT;Q5M8C3_RAT	Kallistatin;Serine (Or cysteine) proteinase inhibitor, clade A (Alpha-1 antiproteinase, antitrypsin), member 4, isoform CRA_a	-0.162148363	0.02591802	0.060661554	-0.386247931	4.61E-07	2.60E-06	-0.252121045	0.001371417	0.00440129	0.082638529	0.311854026	0.700534048	0.134126886	0.204212119	0.968108937	0.003843391	0.95738032	0.975044164	-0.050988787	0.478868553	0.591489892	-0.127988229	0.088537249	0.192411659	-0.1284878	0.106208829	0.313588591	-0.076999443	0.458084273	0.726616433	0.126264639	0.081384531	0.196322334	0.026483946	0.712774216	0.84070805	0.06977663	0.350742281	0.504192029	-0.008195673	0.917407504	0.985496342	0.043292684	0.676259492	0.89304752
Q01177	Plg	PLMN_RAT	Plasminogen	-0.096815606	0.00476773	0.016327954	-0.133767338	0.00012565	0.000417824	-0.073934689	0.041762262	0.088664495	0.057267395	0.137269662	0.549438883	0.059832649	0.225924512	0.968108937	0.025066087	0.456800436	0.700958715	0.020689222	0.538914287	0.637945545	-0.019268805	0.581452508	0.71102269	-0.042523281	0.25412028	0.555734891	-0.039958027	0.410717308	0.704086814	0.024800035	0.461579496	0.661116466	0.008085959	0.810070797	0.905180324	-0.041265879	0.239009014	0.388038164	-0.051917092	0.164475691	0.706731486	-0.049351838	0.310034687	0.700675156
Q03626	Mug1	MUG1_RAT	Murinoglobulin-1	-0.289299452	0.000184482	0.001340591	-0.368848581	2.95E-06	1.46E-05	-0.399556094	3.22E-06	2.63E-05	-0.099117979	0.355357446	0.717005972	-0.030707513	0.781043534	0.968108937	0.110260605	0.142261457	0.38508586	-0.062751163	0.401974992	0.52275621	-0.166160797	0.03865177	0.101598938	-0.171820101	0.10300422	0.313588591	-0.103409635	0.344404467	0.65253144	0.104357142	0.16464754	0.325137139	-0.000919266	0.990187324	0.993788006	-0.102555973	0.198951256	0.334820406	-0.170047174	0.106560105	0.651200639	-0.101636708	0.352704213	0.713188666
Q08420	Sod3	SODE_RAT	Extracellular superoxide dismutase [Cu-Zn]	-0.269501077	0.008903469	0.026918712	-0.846368247	2.96E-13	4.54E-12	-0.497716978	1.36E-05	8.76E-05	0.398156525	0.002170288	0.074874935	0.348651268	0.020878908	0.820242828	-0.178303713	0.080675293	0.27832976	-0.283250966	0.006059976	0.017305293	-0.124474318	0.243749771	0.415277387	0.208281905	0.093882306	0.313588591	0.158776648	0.281272372	0.614623406	-0.35724634	0.000613295	0.003373121	-0.254338615	0.013398652	0.03698028	-0.306777336	0.004706168	0.015103516	-0.002933464	0.981046544	0.99787507	-0.052438721	0.721278979	0.902988553
Q2KN99	Specc1l	CYTSA_RAT	Cytospin-A	-0.208863849	0.032230574	0.071219825	-0.250174348	0.010681354	0.023967915	-0.246826377	0.019262664	0.045440131	-0.12719158	0.300266036	0.700534048	0.003347971	0.981173568	0.996552901	0.066404539	0.49160914	0.733427691	-0.075218047	0.436109559	0.549101582	-0.029982886	0.767648941	0.822043891	-0.08530439	0.474866556	0.716606477	0.045235161	0.746645163	0.88825028	0.09280968	0.336965901	0.548317295	0.056491316	0.55836843	0.703697199	-0.048655875	0.631733113	0.735689195	-0.235686742	0.050191367	0.575109413	-0.105147191	0.453185664	0.754040503
Q3B8R4	Igh-6	Q3B8R4_RAT	Igh-6 protein	-0.182790431	0.484367383	0.604911302	0.188017723	0.471990758	0.584167934	-0.346757909	0.219070933	0.366445924	0.412477182	0.203458303	0.604346717	-0.534775632	0.165321827	0.968108937	0.377689174	0.15005435	0.38508586	1.500194227	8.78E-08	1.06E-06	0.873494216	0.001844302	0.010476443	0.320552803	0.308824686	0.613205851	-0.626700011	0.099900651	0.406050706	0.589018549	0.025825812	0.078045038	1.414226237	3.77E-07	2.82E-06	0.951388155	0.000731241	0.002967977	0.484414732	0.12527867	0.675632571	-0.462838082	0.222932	0.662308217
Q3B8R6;Q63678	Azgp1	Q3B8R6_RAT;ZA2G_RAT	Alpha-2-glycoprotein 1, zinc-binding;Zinc-alpha-2-glycoprotein	-0.060181034	0.488339097	0.607124283	0.024602076	0.776750506	0.83743414	0.009695666	0.916077382	0.962568336	0.04519936	0.623448945	0.848428867	-0.01490641	0.906164618	0.996552901	0.076691	0.377553103	0.642156442	0.03032206	0.726753368	0.792561744	-0.201370728	0.025608277	0.07766906	-0.171587018	0.056361289	0.256879471	-0.231692789	0.064678676	0.325798802	-0.054678412	0.528876776	0.706024822	0.014435423	0.867842356	0.907289736	-0.084241119	0.34558962	0.499386047	-0.038570772	0.665315753	0.978405519	-0.098676543	0.428241503	0.748144981
Q3KR94	Vtn	Q3KR94_RAT	Vitronectin, isoform CRA_b	-0.014389472	0.71794391	0.789452268	-0.141064991	0.000580637	0.001761053	0.023133448	0.58560464	0.75544276	0.183715647	5.45E-05	0.015047064	0.164198439	0.00560308	0.513615702	-0.054903997	0.169960918	0.407906203	-0.004586474	0.908315372	0.9388185	-0.056290502	0.173100236	0.316395134	-0.03218682	0.448134536	0.716606477	-0.051704027	0.367433848	0.663360795	-0.058808804	0.141847958	0.302389058	-0.037466993	0.347841209	0.521761814	-0.04656939	0.259046056	0.413275789	0.010414811	0.805877017	0.981260893	-0.009102397	0.873688297	0.93853235
Q3MID7;Q63313	Lbp	Q3MID7_RAT;LBP_RAT	Lipopolysaccharide-binding protein	0.508058908	0.316317815	0.43434685	0.557602193	0.112039135	0.182975155	0.366358626	0.24819631	0.398268497	-0.128425934	0.622682712	0.848428867	-0.191243567	0.655115307	0.968108937	0.424091284	0.366919004	0.641533126	0.752168357	0.079278011	0.144473743	0.235672904	0.665913532	0.752209268	-0.45367782	0.417176662	0.69750185	-0.516495453	0.441112875	0.725340178	0.355002917	0.434112242	0.63500461	-0.015554412	0.97122327	0.978312491	-0.219090904	0.681199124	0.766067036	-0.14071886	0.808461202	0.981260893	-0.203536493	0.766453871	0.920414037
Q4G044	Fga	Q4G044_RAT	Fga protein (Fragment)	-0.057912001	0.83910691	0.887331445	0.38091101	0.198698187	0.29484247	0.491935639	0.10912353	0.206288316	0.054642226	0.862168854	0.925908963	0.111024629	0.79332571	0.968108937	-0.190984423	0.517518629	0.74393303	0.662356431	0.032530663	0.068786212	-0.161286046	0.596535518	0.715842621	-0.88002488	0.008322131	0.116271461	-0.823642477	0.058988206	0.325798802	0.064445007	0.833445694	0.908820554	0.555301988	0.062616364	0.133969896	0.131019843	0.694021576	0.766067036	-0.480664548	0.159785897	0.702381426	-0.424282145	0.341419894	0.700675156
Q4KM75	Cd5l	Q4KM75_RAT	CD5 antigen-like	0.037845158	0.700127551	0.776044997	0.00982676	0.920312436	0.93729237	-0.068690489	0.519434326	0.702764089	0.21021541	0.117813306	0.524459232	-0.078517249	0.588159748	0.968108937	0.305473323	0.002364727	0.017639584	0.752089347	9.78E-12	4.52E-10	0.52118376	2.16E-06	6.62E-05	0.057827073	0.657689514	0.810300833	-0.230905586	0.108782686	0.411287965	0.40529736	7.22E-05	0.000567449	0.723172682	4.20E-11	6.44E-10	0.53303415	1.33E-06	1.36E-05	0.098594128	0.450369463	0.891018722	-0.190138531	0.185766664	0.608933429
Q569B3	Igh-6	Q569B3_RAT	Igh-6 protein	0.094913139	0.294782403	0.417230478	0.055905523	0.536453359	0.630977212	-0.043190083	0.660076806	0.806111498	0.211838806	0.095791613	0.460941383	-0.099095606	0.458207472	0.968108937	0.283537883	0.002165401	0.016601409	0.761302025	2.05E-13	1.89E-11	0.44856003	8.51E-06	0.000167767	-0.001807582	0.98831957	0.991469916	-0.312741995	0.019202661	0.196293869	0.364147302	0.000103086	0.000726889	0.719406463	2.12E-12	3.66E-11	0.482156606	2.01E-06	1.85E-05	0.073684555	0.551000811	0.934042018	-0.237249857	0.074040183	0.44681082
Q569B4	Ighg	Q569B4_RAT	Ighg protein	0.306848899	0.027373033	0.063473307	0.325767132	0.019350521	0.038422618	0.103586903	0.493746768	0.674624296	0.098883718	0.691666852	0.867727506	-0.222180229	0.278242783	0.968108937	0.798748416	6.54E-08	2.26E-06	1.047141665	1.18E-11	4.67E-10	0.438883891	0.003756168	0.017874179	-0.287193827	0.244161879	0.547875436	-0.608257775	0.003236598	0.118543358	1.052387759	9.77E-12	2.24E-10	1.28033263	2.22E-15	8.75E-14	0.741433822	2.27E-06	2.02E-05	-0.217834861	0.376363507	0.855371607	-0.538898808	0.008787252	0.36778896
Q5EBA7	Hgfac	Q5EBA7_RAT	HGF activator	-0.22624145	0.027827066	0.063473307	-0.2762098	0.007575083	0.0175691	-0.018355805	0.86562625	0.944319545	0.208616026	0.069975632	0.435500228	0.257853994	0.085041932	0.968108937	0.077259489	0.447815278	0.69828823	0.045042775	0.657803047	0.744114125	-0.153587976	0.14685923	0.289522482	-0.247868719	0.026949194	0.168796138	-0.198630751	0.176695892	0.535912815	-0.033967827	0.738298967	0.863966876	-0.107847078	0.289975218	0.46530907	-0.198250564	0.062003962	0.134748767	-0.139641455	0.208942926	0.778950801	-0.090403487	0.537197319	0.798536555
Q5EBC0	Itih4	Q5EBC0_RAT	Inter alpha-trypsin inhibitor, heavy chain 4, isoform CRA_a	0.434636069	3.08E-05	0.000386754	0.57671298	7.82E-08	4.90E-07	0.629537007	4.83E-08	5.79E-07	0.095532155	0.416307802	0.771147337	0.052824027	0.718431342	0.968108937	0.141200393	0.159611654	0.393194464	0.290182517	0.004412286	0.013732621	-0.027069836	0.79497899	0.837458783	-0.274544225	0.017436461	0.129343015	-0.317252353	0.029794215	0.256975105	0.135925747	0.175634862	0.340137936	0.084308484	0.399602413	0.567384432	-0.064816931	0.534131608	0.667400066	-0.106417288	0.351148239	0.849447758	-0.149125415	0.302761393	0.700675156
Q5I0D7	Pepd	PEPD_RAT	Xaa-Pro dipeptidase	-0.95387284	0.000600498	0.003249756	-0.556458299	0.04676332	0.086621989	-0.996317153	0.000356785	0.001514963	0.000251872	0.999331534	0.999331534	-0.439858854	0.256897808	0.968108937	-0.108805391	0.666904913	0.840482904	-0.522477502	0.046955056	0.094250365	-0.771730776	0.003964002	0.018543467	0.190857452	0.49131186	0.729043405	-0.249253274	0.500296916	0.771407535	-0.721490065	0.005155664	0.020254393	-0.087777813	0.736005545	0.857120381	-0.759708179	0.00606688	0.019246654	-0.231819639	0.417834078	0.886811113	-0.671930365	0.076364031	0.44681082
Q5I0H8	LOC299567	Q5I0H8_RAT	LOC299567 protein (Fragment)	-0.433915628	1.14E-07	3.14E-06	-0.715187134	1.55E-15	4.29E-14	-0.606431098	4.45E-11	1.37E-09	0.011265557	0.910313144	0.952555329	0.108756035	0.334184145	0.968108937	-0.019081193	0.802496991	0.920971577	-0.394338564	1.10E-06	1.01E-05	-0.137574143	0.089737039	0.193495489	0.159273942	0.104534187	0.313588591	0.256764421	0.022270226	0.219520798	-0.154583706	0.044777248	0.118401376	-0.130654744	0.08897563	0.183203857	-0.110059505	0.173562102	0.308817212	-0.07689524	0.430957628	0.886811113	0.020595238	0.852693131	0.931034408
Q5I0L0;Q99N59	Amy1a	Q5I0L0_RAT;Q99N59_RAT	Alpha-amylase	-0.374310813	0.011994292	0.032776481	-0.795245483	3.71E-07	2.13E-06	-0.604197418	0.000212394	0.000915951	0.51713925	0.004434803	0.110106082	0.191048065	0.376003596	0.968108937	-0.285148075	0.054087026	0.204493415	-0.342349553	0.021251568	0.049467937	-0.52686362	0.000843397	0.00665079	0.141577118	0.414310216	0.697253777	-0.184514067	0.385828685	0.680478509	-0.588318054	0.000111026	0.000763305	-0.518764626	0.000592687	0.002478511	-0.737259013	5.12E-06	4.28E-05	0.107596798	0.534713277	0.934042018	-0.218494387	0.304816807	0.700675156
Q5I0M1	Apoh	Q5I0M1_RAT	Apolipoprotein H (Beta-2-glycoprotein I)	-0.273905703	1.39E-10	9.58E-09	-0.295970745	8.22E-12	9.86E-11	-0.281903284	7.35E-10	1.45E-08	0.020296113	0.687377113	0.866283485	0.014067461	0.804014266	0.968108937	-0.104031712	0.007878574	0.048321923	-0.199179708	1.07E-06	1.01E-05	-0.218635284	4.36E-07	2.05E-05	-0.013226924	0.787859393	0.867434079	-0.019455576	0.728098688	0.886292508	-0.093999632	0.016020523	0.051228415	-0.13631402	0.000579839	0.002462084	-0.211776846	9.05E-07	9.60E-06	-0.069234174	0.1609092	0.702381426	-0.075462827	0.179293175	0.602872273
Q5I0M3	Cfhr1	Q5I0M3_RAT	Complement component factor h-like 1	0.492788478	8.22E-05	0.000755802	0.585140221	4.04E-06	1.96E-05	0.530138527	7.95E-05	0.000385078	-0.054529746	0.70499581	0.868661331	-0.055001693	0.755643448	0.968108937	-0.006720968	0.955497795	0.975044164	0.096812188	0.422219771	0.538962564	0.346739246	0.006798433	0.028429812	0.250399004	0.075607361	0.297083872	0.249927057	0.153361195	0.509972166	0.077437617	0.520663497	0.705332324	-0.143979899	0.233519545	0.396017484	0.022552063	0.85777158	0.910354397	0.167003909	0.234018971	0.780676601	0.166531962	0.340096917	0.700675156
Q5M7T5	Serpinc1	Q5M7T5_RAT	Serine (Or cysteine) peptidase inhibitor, clade C (Antithrombin), member 1	0.226782131	0.001360066	0.005958384	0.295987487	3.93E-05	0.000144482	0.226148953	0.002637354	0.008271701	0.008884782	0.90730613	0.952555329	-0.069838534	0.489258399	0.968108937	0.16449405	0.018745012	0.095807838	0.130834889	0.060276437	0.115148781	0.005284694	0.940979584	0.951320019	-0.046826879	0.526940326	0.741861474	-0.125550195	0.207877689	0.570971057	0.144672767	0.038120486	0.106970753	0.023425128	0.73445907	0.857120381	-0.010164999	0.886758707	0.914945999	0.045133189	0.541966413	0.934042018	-0.033590127	0.73524062	0.902988553
Q5M842	IgG-2a	Q5M842_RAT	IgG-2a protein	0.163891476	0.286847914	0.416684338	0.083673232	0.585843334	0.676538746	0.031304994	0.853370785	0.934644193	-0.160099816	0.605286693	0.848428867	-0.052368238	0.818786258	0.968108937	0.934964334	1.81E-08	8.34E-07	1.022358952	1.25E-09	2.67E-08	0.926299561	1.94E-07	2.05E-05	-0.203790969	0.506016397	0.73894458	-0.096059391	0.671394716	0.875021531	1.593073285	0	0	1.908985247	0	0	1.955063813	0	0	-0.061653012	0.84038882	0.982795849	0.046078565	0.838690236	0.930735672
Q5M878;Q7TMC3	Saa4	Q5M878_RAT;Q7TMC3_RAT	Serum amyloid A protein;Aa2-028	0.187829338	0.10248481	0.195074536	0.363988151	0.001869104	0.005158727	0.309004939	0.014182847	0.034618152	-0.037915785	0.812365614	0.920164859	-0.054983212	0.744602703	0.968108937	-0.233283016	0.043274768	0.178266208	-0.1534402	0.181278379	0.285307448	0.122494162	0.313897759	0.493775121	0.293001791	0.06270972	0.279159398	0.275934363	0.100053317	0.406050706	0.028310381	0.804372829	0.89943852	-0.230888229	0.045424453	0.10192804	0.040257571	0.740111632	0.80421579	0.288213228	0.0670526	0.582660889	0.2711458	0.106003886	0.511422256
Q5M890	Apon	Q5M890_RAT	Apolipoprotein N	-0.198394702	0.08297798	0.162424982	-0.662391935	5.99E-08	3.94E-07	-0.37483622	0.002913349	0.00883609	0.197744084	0.203638568	0.604346717	0.287555715	0.088435167	0.968108937	-0.008877717	0.937710289	0.973913124	-0.369346238	0.001514363	0.005519456	-0.135464949	0.261816835	0.430127658	0.144069657	0.342003434	0.625118859	0.233881288	0.159609899	0.517350752	-0.059681763	0.599571568	0.763343431	-0.221005495	0.053869611	0.118944102	-0.053878635	0.654549016	0.752731368	0.077315228	0.60953779	0.941701642	0.167126859	0.313770596	0.700675156
Q5M891;Q63514	C4bpa	Q5M891_RAT;C4BPA_RAT	C4b-binding protein alpha chain	0.553427048	1.42E-06	2.80E-05	0.868426472	1.62E-12	2.23E-11	0.795010404	6.35E-10	1.35E-08	-0.272532667	0.048674222	0.363353254	-0.073416068	0.64513166	0.968108937	0.007765495	0.94285324	0.97463481	0.386937281	0.000524818	0.002271476	0.241526294	0.035935569	0.097237423	-0.344527586	0.010953109	0.116271461	-0.145410987	0.355945538	0.65253144	0.114764408	0.290723336	0.496577127	0.178513529	0.101599588	0.197475255	0.291328923	0.011797363	0.034274443	-0.086301204	0.517745626	0.934042018	0.112815394	0.473508666	0.766161275
Q5M8A0	Kng2l1	Q5M8A0_RAT	Kng2 protein	0.717281038	0.042783201	0.091536152	1.68736689	8.35E-06	3.83E-05	1.095916781	0.003899551	0.01132922	-0.345539244	0.366960792	0.728641572	-0.591450109	0.254778521	0.968108937	0.402664281	0.265007862	0.533884452	0.99154819	0.005515763	0.016253898	0.156406894	0.664345846	0.752209268	-0.589230431	0.105306683	0.313588591	-0.835141296	0.098873906	0.406050706	0.416529864	0.236267341	0.431865781	0.849525605	0.016863055	0.043710571	0.416674038	0.249031025	0.401944812	-0.186940702	0.605239544	0.940343925	-0.432851567	0.39000535	0.739665318
Q5M8B4;Q9WTS8	Fcna;Fcn1	Q5M8B4_RAT;FCN1_RAT	Ficolin (Collagen/fibrinogen domain containing) 1;Ficolin-1	-0.493102795	0.018543518	0.046527374	-0.413850445	0.047259354	0.086957211	-0.211314943	0.340672585	0.505514158	-0.063043586	0.793655138	0.918146483	0.202535502	0.503951277	0.968108937	-0.166765475	0.420292211	0.662860858	0.348521385	0.093852886	0.162482809	0.516588872	0.017884902	0.063285039	-0.097511601	0.676828273	0.819318436	0.168067488	0.573453613	0.813638383	-0.506991947	0.015560179	0.050941063	0.102732384	0.61922126	0.752885761	0.25811571	0.231947877	0.383339006	-0.110195762	0.637672162	0.952767147	0.155383326	0.602685204	0.84560424
Q5M8C6	Fgl1	FGL1_RAT	Fibrinogen-like protein 1	2.156707199	7.88E-10	4.35E-08	3.011984037	1.11E-15	3.40E-14	2.613499433	8.72E-12	3.44E-10	-0.338980278	0.342669929	0.707855051	-0.398484603	0.393818799	0.968108937	0.667262032	0.038499479	0.160997821	1.999803345	8.07E-09	1.40E-07	0.882441617	0.008632893	0.034531574	-1.057857402	0.002742737	0.116271461	-1.117361728	0.016451503	0.18919229	0.223438268	0.484271022	0.683012296	1.588616769	2.45E-06	1.57E-05	0.668656644	0.045053821	0.104494577	-0.860455799	0.014125457	0.337074019	-0.919960124	0.047277829	0.399207171
Q5PQU1	Kng2	Q5PQU1_RAT	Kininogen 1	1.404229332	1.11E-09	5.09E-08	2.118533588	0	0	1.917660666	1.52E-13	1.05E-11	-0.13811746	0.594542532	0.848428867	-0.200872922	0.515369726	0.968108937	0.306463325	0.146436019	0.38508586	1.02240114	3.86E-06	2.97E-05	0.508125583	0.022697251	0.07284234	-0.451520095	0.075605634	0.297083872	-0.514275558	0.093198419	0.401918182	0.278103901	0.187156072	0.35741611	0.466513715	0.028090957	0.068009686	0.410200084	0.064684983	0.137331194	0.006441832	0.979619911	0.99787507	-0.056313631	0.853166076	0.931034408
Q5VLR6	NaN	Q5VLR6_RAT	BWK3	-0.282687964	0.010514816	0.029918444	-0.629573642	7.21E-08	4.63E-07	-0.422006009	0.00050656	0.001941813	0.335060651	0.023325409	0.292627862	0.207567633	0.197223742	0.968108937	-0.244502379	0.026309647	0.123075637	-0.075352446	0.488823891	0.593878148	0.070745273	0.538901999	0.676077053	0.273590737	0.056774086	0.256879471	0.146097719	0.357000897	0.65253144	-0.098833707	0.364345285	0.569289508	-0.066283028	0.542504235	0.686840224	-0.030940496	0.78797523	0.852867308	0.16283555	0.254151659	0.803352946	0.035342532	0.823335767	0.930735672
Q5XI17	Tarsl2	Q5XI17_RAT	Threonyl-tRNA synthetase-like 2	-0.387618707	0.077698354	0.15653099	-0.281886669	0.197903732	0.29484247	-0.406303969	0.082237001	0.163290736	-0.321821286	0.179637345	0.576510549	-0.1244173	0.696122275	0.968108937	-0.194661205	0.372922184	0.642156442	-0.188982981	0.38697383	0.508017776	0.119479717	0.595855975	0.715842621	0.111058712	0.631387083	0.792103795	0.308462698	0.326146644	0.633918828	0.043414584	0.842196045	0.908820554	0.154746028	0.478439206	0.628805814	0.049047663	0.82754895	0.885284924	-0.303102352	0.191991388	0.754251881	-0.105698366	0.735996318	0.902988553
Q62669;Q63011;Q6PDU6	LOC103694855;;Hbb-b1	Q62669_RAT;Q63011_RAT;Q6PDU6_RAT	Globin a1;Zero beta-globin (Fragment);Beta-glo	-1.054679549	0.014040416	0.037136155	-0.140155117	0.740402536	0.810917063	-0.949049892	0.03284045	0.072511714	-0.48299541	0.318401363	0.700534048	-0.808894775	0.186770643	0.968108937	0.00241888	0.995294045	0.995294045	-0.129623568	0.759272369	0.82477822	0.355508722	0.406625231	0.575531096	0.811031655	0.085901934	0.313038613	0.48513229	0.420651481	0.712268766	-0.101482972	0.80458864	0.89943852	0.415319541	0.327233348	0.501437216	-0.395170915	0.356500302	0.506453673	-0.484591091	0.302518723	0.849447758	-0.810490456	0.179765551	0.602872273
Q62894	Ecm1	ECM1_RAT	Extracellular matrix protein 1	-0.159417544	0.216754488	0.347815341	-0.247082981	0.05682762	0.10251257	-0.192057092	0.163126978	0.286770993	0.148004393	0.30137401	0.700534048	0.055025889	0.769724914	0.968108937	-0.153153734	0.235223964	0.502404767	-0.106039844	0.410323826	0.528649766	-0.069290102	0.602706054	0.718924525	0.129728246	0.349707207	0.629849503	0.036749743	0.842566332	0.93019323	-0.471618839	0.000377334	0.002161809	-0.035285379	0.783801284	0.8893621	-0.101336625	0.446849322	0.598691324	0.026927259	0.845781284	0.982795849	-0.066051245	0.721171352	0.902988553
Q62930	C9	CO9_RAT	Complement component C9	0.469585231	6.78E-06	0.000110024	0.479208117	4.56E-06	2.17E-05	0.445635167	5.36E-05	0.000279982	0.050456517	0.65310282	0.857223681	-0.03357295	0.817138602	0.968108937	0.144728521	0.146781909	0.38508586	0.44278427	1.99E-05	0.000134617	0.229514904	0.027552489	0.080047231	-0.129239899	0.236437866	0.54305896	-0.213269366	0.137887767	0.478204258	0.182750714	0.067748716	0.16711473	0.182161128	0.068625748	0.145697741	0.205207356	0.048285441	0.108347818	0.107075695	0.326127202	0.849447758	0.023046228	0.871947625	0.93853235
Q62975	Serpina10	ZPI_RAT	Protein Z-dependent protease inhibitor	0.332531801	2.33E-09	8.89E-08	0.55327216	0	0	0.495541914	6.88E-15	9.50E-13	0.089463133	0.131882275	0.545449642	-0.057730246	0.439521844	0.968108937	0.11309721	0.028120635	0.125094472	0.193613371	0.00023454	0.001139781	0.045298648	0.393407161	0.571475666	-0.001121343	0.984384353	0.991469916	-0.148314723	0.04561566	0.311951461	0.148057216	0.004358524	0.018439911	0.079246347	0.121715303	0.230091943	0.008493864	0.872641501	0.910354397	0.076440896	0.184009934	0.733372925	-0.070752483	0.336666605	0.700675156
Q63010;Q64573	NaN	EST5_RAT;EST4_RAT	Liver carboxylesterase B-1;Liver carboxylesterase 4	-0.267471085	0.586022924	0.685348843	-0.37945436	0.44008349	0.549991173	-0.072709621	0.889314001	0.959259672	0.243519971	0.651072989	0.857223681	0.30674474	0.668829015	0.968108937	0.585608139	0.23440004	0.502404767	0.173406515	0.72391664	0.792561744	-0.078541435	0.876845778	0.899663326	-0.315172718	0.545916549	0.741861474	-0.25194795	0.721074961	0.886292508	-0.050481326	0.918074565	0.949137238	0.042204843	0.931469494	0.948655278	0.486712895	0.354142414	0.506442001	0.381283284	0.479162431	0.927955412	0.444508052	0.536271038	0.798536555
Q63041	A1m	A1M_RAT	Alpha-1-macroglobulin	0.053762946	0.5315249	0.649118905	0.09464284	0.271664773	0.374897386	0.128248254	0.165482832	0.288090439	0.054648123	0.589571101	0.848428867	0.033605414	0.789500649	0.968108937	0.22941732	0.008598606	0.051591638	0.297442285	0.000753166	0.002980385	0.037786265	0.673141407	0.752209268	-0.238613311	0.016655327	0.129343015	-0.25965602	0.038315624	0.285813848	0.157912785	0.068061272	0.16711473	0.311485176	0.000432379	0.001956339	0.076674234	0.392646831	0.544575505	-0.213768234	0.031493884	0.421878755	-0.234810942	0.060546941	0.415879305
Q63471	Bpifa2	BPIA2_RAT	BPI fold-containing family A member 2	-0.636325975	0.020864354	0.051878934	-0.259964274	0.339985487	0.446838069	-0.404865787	0.16257575	0.286770993	-0.348691863	0.23131691	0.644883507	-0.144901514	0.714813982	0.968108937	-0.265775859	0.329348153	0.616725862	-0.122258425	0.653054189	0.744114125	0.099193476	0.722831052	0.785823949	0.017661551	0.949919309	0.974638399	0.221451901	0.570412166	0.813638383	-0.140073524	0.606589939	0.768132535	0.149768427	0.581950911	0.723506538	-0.15500096	0.579593099	0.698571265	-0.508559737	0.072751281	0.582660889	-0.304769387	0.435161681	0.748144981
Q64240	Ambp	AMBP_RAT	Protein AMBP	-0.263466767	2.79E-05	0.00036714	-0.196314269	0.001471625	0.004187303	-0.071717778	0.266721007	0.423074701	0.134608464	0.053003708	0.384974298	0.124596491	0.159532619	0.968108937	-0.159021687	0.009387614	0.055127265	-0.124055715	0.04141242	0.084347356	-0.131478866	0.037570104	0.100673289	0.002588821	0.96911293	0.986993243	-0.007423152	0.931873435	0.970554973	-0.157898683	0.009884434	0.034848966	-0.062570209	0.300015791	0.472102795	-0.137991378	0.029241072	0.073368509	-0.065409197	0.329037055	0.849447758	-0.07542117	0.385939091	0.737036459
Q68FP1	Gsn	GELS_RAT	Gelsolin	-0.105438289	0.218387864	0.348410696	-0.382632782	1.83E-05	7.55E-05	-0.218356578	0.018429566	0.043849656	0.25330537	0.01203618	0.184554756	0.164276204	0.190802498	0.968108937	0.038752153	0.64995994	0.830504368	0.039815509	0.64103116	0.736891115	-0.073968389	0.406004901	0.575531096	-0.024754732	0.797340115	0.867434079	-0.113783898	0.35676258	0.65253144	-0.020274845	0.812252821	0.901535367	0.144922014	0.091747833	0.184835049	-0.126582481	0.15635796	0.28962951	-0.182475328	0.060522862	0.582660889	-0.271504494	0.029399657	0.399207171
Q68FS4	Lap3	AMPL_RAT	Cytosol aminopeptidase	0.026502562	0.88249546	0.915671981	-0.627025396	0.000971914	0.002853704	-0.513308752	0.008726812	0.022722642	0.251773865	0.248979663	0.686714342	0.113716644	0.670121169	0.968108937	-0.299183816	0.097485381	0.316540765	-0.408017636	0.024647284	0.055961457	-0.380180949	0.044364703	0.112336312	0.165893909	0.423042156	0.69750185	0.027836687	0.9144752	0.964300308	-0.20048397	0.26498436	0.464144579	-0.685976578	0.000330499	0.001546064	-0.653560094	0.00105219	0.004148635	0.170473706	0.43411961	0.886811113	0.032416484	0.903770232	0.955910822
Q68FY4	Gc	Q68FY4_RAT	Group specific component, isoform CRA_b	-0.058195501	0.24663791	0.380290856	-0.193679267	0.000185862	0.000582932	-0.139890865	0.010522376	0.026163745	0.115163396	0.060008407	0.399383995	0.053788402	0.464879948	0.968108937	0.026644562	0.594856055	0.800879371	-0.070509781	0.161042429	0.257854063	-0.163950982	0.00222877	0.01206158	-0.032066207	0.587010344	0.763174092	-0.0934412	0.199087539	0.567658085	-0.031064267	0.535340724	0.711201445	-0.107210093	0.034177578	0.080624029	-0.165969829	0.001975553	0.007080448	0.002615257	0.964639899	0.99787507	-0.058759737	0.418231928	0.744580098
Q6AYS3	Ctsa	Q6AYS3_RAT	Carboxypeptidase	0.235141785	0.255185064	0.384559026	0.510170756	0.014660799	0.031191364	-0.007844214	0.971555378	0.978629641	-0.25245542	0.279936814	0.700534048	-0.518014969	0.087894648	0.968108937	0.040749598	0.843208397	0.934839658	-0.08420023	0.68285853	0.762708923	-0.169095999	0.429427927	0.590146351	0.18066378	0.424566343	0.69750185	-0.084895769	0.774898089	0.89888259	-0.062709488	0.760868168	0.879154396	0.125687419	0.542146709	0.686840224	-0.11493201	0.590917521	0.702988085	0.02494012	0.912090384	0.985496342	-0.240619429	0.418284347	0.744580098
Q6IE52	Mug2	MUG2_RAT	Murinoglobulin-2	-0.297736403	0.025193536	0.059943242	-0.201136106	0.12796246	0.200668403	-0.369905635	0.009402524	0.023808226	-0.159327864	0.277858285	0.700534048	-0.168769528	0.38046493	0.968108937	-0.047199394	0.719508442	0.870983903	-0.071505355	0.586561089	0.685558741	0.014047264	0.917734193	0.934666558	0.094994284	0.503667132	0.73894458	0.08555262	0.651128663	0.864960231	0.083541757	0.525297436	0.706024822	0.213595467	0.106240883	0.205052334	0.092732208	0.495809148	0.636480581	-0.111421594	0.433008574	0.886811113	-0.120863258	0.523138263	0.787520296
Q6IRK9	Cpq	CBPQ_RAT	Carboxypeptidase Q	-0.522086004	6.15E-05	0.00062826	-0.282694997	0.025735459	0.050316741	-0.261571523	0.05696743	0.1173359	0.158417536	0.375301833	0.739880756	0.021123474	0.909106351	0.996552901	-0.155229049	0.216833707	0.482629864	0.248669136	0.04917455	0.096605322	0.318537425	0.018290132	0.063819647	0.207162351	0.236594422	0.54305896	0.069868289	0.70239729	0.886292508	-0.118195226	0.346285117	0.557906654	0.544555732	3.10E-05	0.000184285	0.232818638	0.082643833	0.167718368	-0.174443032	0.318473253	0.849447758	-0.311737094	0.090362641	0.477879351
Q6IRS6;Q9QX79	Fetub	Q6IRS6_RAT;FETUB_RAT	Fetub protein;Fetuin-B	-0.218888515	0.000256922	0.001611603	-0.143286444	0.014804596	0.031191364	-0.207633519	0.00132867	0.00431427	0.018275585	0.826985444	0.924080901	-0.064347075	0.453095414	0.968108937	-0.210286042	0.000431403	0.0042524	-0.33582216	7.03E-08	8.85E-07	-0.240614196	0.000165346	0.001901475	0.177830624	0.031627905	0.178149017	0.095207963	0.262055167	0.614623406	-0.264771945	1.30E-05	0.000115641	-0.218741057	0.000259244	0.001255289	-0.28854543	8.44E-06	6.29E-05	0.012818288	0.87551315	0.985496342	-0.069804373	0.41024769	0.744580098
Q6LE95	NaN	Q6LE95_RAT	Kininogen	1.21870099	0.00099199	0.004803321	2.429084869	8.63E-10	7.44E-09	1.876107994	3.43E-06	2.63E-05	-0.010658313	0.978176553	0.992561502	-0.552976875	0.294347865	0.968108937	0.147325692	0.682801301	0.851809579	1.734387876	4.88E-06	3.65E-05	0.161176664	0.664414624	0.752209268	-1.03089265	0.007286989	0.116271461	-1.573211212	0.002931091	0.118543358	0.177321784	0.622892404	0.775092358	0.773597345	0.033745766	0.08029165	-0.061524973	0.868419241	0.910354397	-0.292803756	0.438568405	0.886811113	-0.835122318	0.108768576	0.515713078
Q6MG73;Q8CIP8	C2;	Q6MG73_RAT;Q8CIP8_RAT	Complement C2;Complement component C2	0.052191425	0.660938326	0.744567257	-0.014448936	0.903309429	0.93729237	0.276519987	0.031139511	0.070446762	0.268761087	0.045161784	0.363353254	0.290968922	0.096495854	0.968108937	-0.038287887	0.747572381	0.885536383	0.143358255	0.22970616	0.333134064	0.242412624	0.05114744	0.124926491	0.076846534	0.551020298	0.741861474	0.099054369	0.563195524	0.809593566	-0.010010206	0.932926021	0.951159631	0.087672455	0.46162499	0.621478342	0.097147757	0.430887261	0.582965118	-0.012732533	0.921240183	0.985762841	0.009475303	0.955864039	0.983813219
Q6MG90	C4b	Q6MG90_RAT	Complement C4B (Chido blood group)	0.420173423	0.000808144	0.004055413	0.384122653	0.002098302	0.005622634	0.570788833	3.24E-05	0.000190556	0.068261662	0.658768655	0.857223681	0.18666618	0.299566569	0.968108937	0.071273784	0.559440296	0.783784374	0.31673603	0.010625493	0.027766618	0.29186909	0.024665237	0.076489948	-0.143271458	0.341842297	0.625118859	-0.02486694	0.888319705	0.950295498	0.217348116	0.077089443	0.187607052	0.36427706	0.003459709	0.011935996	0.465052269	0.000438851	0.001892544	-0.017629309	0.9066894	0.985496342	0.100775209	0.569569809	0.833147327
Q6P734	Serping1	IC1_RAT	Plasma protease C1 inhibitor	0.122451917	0.260628182	0.384670472	0.475917408	2.69E-05	0.000104421	0.479792687	6.70E-05	0.000336275	0.075690552	0.532042907	0.848428867	0.00387528	0.98051148	0.996552901	-0.080798884	0.457146988	0.700958715	0.325174679	0.00334805	0.010659883	0.060725458	0.589068791	0.713083273	-0.192633948	0.102725569	0.313588591	-0.264449221	0.092674688	0.401918182	-0.173885858	0.111282867	0.24679668	0.079595786	0.463857024	0.621478342	-0.069665876	0.535536489	0.667400066	-0.077446389	0.509497662	0.934042018	-0.149261662	0.340329462	0.700675156
Q6PAH0	Apoe	Q6PAH0_RAT	Apolipoprotein E	-0.175306638	0.009970555	0.028967087	-0.125408848	0.063184119	0.109678094	-0.006218225	0.932096491	0.962568336	0.124509011	0.211956332	0.617501418	0.119190623	0.230355366	0.968108937	0.074213409	0.268959388	0.537918777	-0.178291931	0.00881089	0.023520512	-0.182252275	0.011966068	0.044035129	0.001358044	0.988870325	0.991469916	-0.003960344	0.967722984	0.978357303	-0.060948798	0.363479615	0.569289508	-0.356888133	5.46E-07	3.77E-06	-0.334163827	8.38E-06	6.29E-05	0.028042694	0.773355642	0.981260893	0.022724306	0.816419206	0.930735672
Q7TPA5	Serpina11	SPA11_RAT	Serpin A11	-0.378268074	0.293462859	0.417230478	0.41338879	0.251175816	0.351901143	0.44512515	0.247186416	0.398268497	0.60243855	0.139350441	0.549438883	0.03173636	0.951825451	0.996552901	-0.060158167	0.866964972	0.944321575	0.474423122	0.188312411	0.294703604	-1.032675881	0.006463597	0.027870829	-0.936396813	0.018743046	0.130834397	-1.507099003	0.004295049	0.118543358	-0.084948969	0.813020985	0.901535367	-0.076474049	0.831374819	0.90691738	-0.696644585	0.063571644	0.13601375	-0.049468346	0.899839024	0.985496342	-0.620170535	0.232216076	0.662308217
Q7TQ70	Fga	Q7TQ70_RAT	Ac1873	0.172712195	0.009479197	0.027832536	0.268596728	7.92E-05	0.000269731	0.317046921	1.36E-05	8.76E-05	0.094924694	0.179207712	0.576510549	0.048450194	0.612266559	0.968108937	-0.057978061	0.376873547	0.642156442	0.179470272	0.007095273	0.019511475	-0.045767878	0.497688897	0.647934602	-0.178763649	0.009869168	0.116271461	-0.22523815	0.018080577	0.191932275	0.000490582	0.994022748	0.994022748	0.060841348	0.353856866	0.52507793	-0.053614321	0.427161292	0.580771018	-0.067981168	0.319729182	0.849447758	-0.114455669	0.224962741	0.662308217
Q80ZA3	Serpinf1	Q80ZA3_RAT	Alpha-2 antiplasmin	-0.287636007	0.000310794	0.001825089	-0.690175082	1.55E-14	3.15E-13	-0.417676385	2.43E-06	2.17E-05	0.407558951	0.000222215	0.020443743	0.272498698	0.018388392	0.820242828	-0.004363002	0.95496004	0.975044164	-0.194191079	0.01327304	0.03373057	-0.264231419	0.001647739	0.009886434	0.065019913	0.533303538	0.741861474	-0.07004034	0.534343657	0.794788031	-0.070341293	0.363484256	0.569289508	-0.203925123	0.009415543	0.027069687	-0.315467631	0.000198427	0.001014183	0.023517746	0.821579144	0.98232289	-0.111542507	0.323070953	0.700675156
Q811M5	C6	CO6_RAT	Complement component C6	-0.138709949	0.244053067	0.378419362	0.076344851	0.520458185	0.623055893	0.264179256	0.040703946	0.087087513	0.322378305	0.029816288	0.31651137	0.187834406	0.282779449	0.968108937	0.267738548	0.02583193	0.123042099	0.335838627	0.005489789	0.016253898	0.230703011	0.066054325	0.151924948	0.029408284	0.836685605	0.895218215	-0.105135616	0.541377355	0.794788031	0.247203049	0.039263393	0.107117187	0.320953809	0.007861675	0.023331424	0.186822727	0.135528779	0.256205088	0.000412817	0.997691002	0.998189021	-0.134131083	0.436143284	0.748144981
Q8K1Q6;Q9JJI4	LOC298109;RGD1566134	Q8K1Q6_RAT;Q9JJI4_RAT	Alpha-2u globulin PGCL2;Alpha-2u globulin	-0.767150392	0.000190969	0.00135147	-1.656382582	3.23E-13	4.69E-12	-0.951810859	1.97E-05	0.000123553	0.796051393	0.001016206	0.046745469	0.704571723	0.017110265	0.820242828	-0.344120171	0.085541597	0.287920497	-0.417726857	0.03750953	0.077538357	-0.302733663	0.146492616	0.289522482	0.206472863	0.368351037	0.643448647	0.114993194	0.689017809	0.886292508	-0.712521338	0.000500301	0.002807814	-0.10175639	0.608801465	0.745887688	-0.702123072	0.000981275	0.003925099	-0.508887012	0.028129994	0.421878755	-0.600366681	0.03860237	0.399207171
Q8K3G2	NaN	Q8K3G2_RAT	Hypertrophied skeletal muscle protein GTF3 (Fragment)	-0.421913468	0.003422576	0.01279356	-0.239878014	0.091467273	0.152999803	-0.158412055	0.29290036	0.449113886	-0.030680716	0.842469163	0.924887592	0.081465959	0.692777473	0.968108937	-0.105344101	0.456070285	0.700958715	0.01803649	0.898322993	0.935171196	-0.035289272	0.808644478	0.845401045	-0.165472437	0.26997577	0.567257073	-0.053325762	0.792680011	0.900327914	-0.202462184	0.153495811	0.313358657	0.120870667	0.392649822	0.564434119	-0.090911335	0.533032352	0.667400066	-0.323928677	0.032216196	0.421878755	-0.211782002	0.297759602	0.700675156
Q91WX0	NaN	Q91WX0_RAT	Complement factor H-related protein	0.175349202	0.253689002	0.384559026	0.225727933	0.142556854	0.222292043	-0.045661991	0.781509878	0.884002977	-0.189596413	0.308733223	0.700534048	-0.271389925	0.229022757	0.968108937	-0.028431728	0.852719387	0.934839658	0.056514436	0.712180479	0.782833305	0.135350297	0.399219111	0.573877472	0.160629373	0.37457543	0.650206406	0.078835861	0.722191435	0.886292508	-0.099115034	0.517901519	0.70506395	-0.047301109	0.757462406	0.87472646	-0.099917244	0.533405848	0.667400066	0.029177377	0.871630023	0.985496342	-0.052616135	0.812403003	0.930735672
Q91YB6	Cfh	Q91YB6_RAT	Complement inhibitory factor H	0.049815657	0.717056263	0.789452268	-0.34118214	0.014473699	0.031191364	-0.189602936	0.214331936	0.360704965	0.28411716	0.362501245	0.72500249	0.151579203	0.460230152	0.968108937	0.186025921	0.177815429	0.414765604	-0.219512595	0.112459666	0.191112438	-0.04353226	0.770994837	0.822043891	0.308518291	0.318612623	0.61927524	0.175980334	0.38708379	0.680478509	0.044522814	0.74600354	0.869283786	-0.392779943	0.005084622	0.016510067	-0.235946966	0.116847613	0.226202011	0.289370933	0.349427455	0.849447758	0.156832977	0.440640613	0.748144981
Q924S5	Lonp1	LONM_RAT	Lon protease homolog, mitochondrial	-0.309362116	0.309326971	0.43118305	-0.185344097	0.541817388	0.630977212	-0.591396981	0.070528762	0.142087141	-0.196869887	0.569885378	0.848428867	-0.406052884	0.36169881	0.968108937	0.13439447	0.658087884	0.833175486	-0.397783166	0.1918687	0.29858219	-0.807488078	0.011661618	0.043494683	-0.200521915	0.550670445	0.741861474	-0.409704913	0.350154963	0.65253144	0.172224524	0.570745681	0.747405058	-0.468514388	0.124862069	0.234434905	-0.612909782	0.053986296	0.119201742	0.064787603	0.846991332	0.982795849	-0.144395395	0.741481095	0.902988553
Q99J86	Atrn	ATRN_RAT	Attractin	-0.410250624	0.002852356	0.011750002	-0.349386336	0.010602794	0.023967915	-0.204782123	0.155550065	0.27697947	0.087160886	0.561854643	0.848428867	0.144604213	0.462836134	0.968108937	-0.112845169	0.402443298	0.653784541	0.061248471	0.649118771	0.742999585	-0.044236533	0.750862485	0.810918742	-0.162928332	0.264297788	0.565474338	-0.105485004	0.586242822	0.823989825	-0.126827493	0.346916501	0.557906654	0.017273	0.89785397	0.930104589	-0.072886201	0.601035696	0.708913898	-0.147602528	0.311616466	0.849447758	-0.090159201	0.641716611	0.871529206
Q99MH3	Hamp	HEPC_RAT	Hepcidin	0.322738315	0.3285574	0.445303458	-0.393626412	0.298585602	0.405958749	-0.21300305	0.442736691	0.617148115	0.237015118	0.501579211	0.832013757	0.180623362	0.699336848	0.968108937	0.152061103	0.626791318	0.819874929	-0.395809821	0.231946669	0.334631393	-0.201747313	0.467078776	0.613874963	0.250454263	0.405595417	0.691014415	0.194062507	0.651854087	0.864960231	-0.010032239	0.973331827	0.976884133	-0.155106617	0.648556479	0.778267775	-0.194017742	0.600109225	0.708913898	0.01748063	0.964878566	0.99787507	-0.038911126	0.938237344	0.978494738
Q9EQV8	Cpn1	CBPN_RAT	Carboxypeptidase N catalytic chain	-0.041735242	0.562150515	0.671660355	-0.090100823	0.212153848	0.306567864	-0.008100936	0.916420977	0.962568336	0.170209707	0.0487104	0.363353254	0.081999887	0.437764508	0.968108937	-0.040977615	0.56925809	0.785576165	-0.011397061	0.874133017	0.917177446	-0.127238246	0.092509455	0.197927207	-0.027631365	0.739455339	0.836433089	-0.115841185	0.266810697	0.614623406	-0.100847475	0.162971018	0.325137139	-0.149144688	0.040179791	0.09241352	-0.301178533	0.00011123	0.000639573	-0.063824025	0.442903669	0.889040211	-0.152033845	0.145880298	0.561242945
Q9EQV9	Cpb2	CBPB2_RAT	Carboxypeptidase B2	0.197278833	0.009168221	0.027208915	0.205064126	0.006829853	0.015974912	0.234767113	0.004016017	0.011427016	0.034821059	0.696990026	0.868661331	0.029702987	0.785778113	0.968108937	0.017025406	0.819164149	0.927077821	0.116712096	0.119194018	0.198896042	0.17361096	0.027513897	0.080047231	0.062016936	0.475663208	0.716606477	0.056898864	0.597587381	0.828605391	0.051250675	0.491768853	0.683012296	0.068428835	0.359085766	0.529987547	0.103885677	0.183863463	0.315194508	0.040574915	0.640494125	0.952767147	0.035456843	0.742092411	0.902988553
Q9QWQ2	NaN	Q9QWQ2_RAT	Rat (wistar) alpha-2u globulin mRNA (Fragment)	0.280646574	0.277210475	0.404815297	-0.752097268	0.004206297	0.0104589	-0.614101792	0.026753173	0.061532298	0.189320888	0.499875107	0.832013757	0.137995476	0.713686189	0.968108937	-0.022149139	0.931464178	0.973803459	-0.376336501	0.146006753	0.237905121	0.230592786	0.386238397	0.567030838	0.658254698	0.016831419	0.129343015	0.606929287	0.103145656	0.406688587	-0.150670141	0.558843624	0.735320559	-0.179505185	0.486310168	0.630666263	-0.19962238	0.452995553	0.60399407	0.031208216	0.908507297	0.985496342	-0.020117195	0.956638769	0.983813219
Q9WUS0	Ak4	KAD4_RAT	Adenylate kinase 4, mitochondrial	-0.526851212	0.076274412	0.15479219	0.010327705	0.972065461	0.97916083	-0.141969209	0.650131831	0.801055292	0.10624299	0.734388122	0.885114068	-0.152296914	0.723250362	0.968108937	-0.153394027	0.603224787	0.804060294	0.286075402	0.333154782	0.451195447	-0.194142292	0.522168587	0.664140691	-0.22167779	0.465319776	0.716606477	-0.480217693	0.257599847	0.614623406	-0.040246948	0.891458747	0.934083847	0.513481721	0.083917245	0.174144057	-0.008416067	0.977844056	0.981399852	-0.263357884	0.385980366	0.861978615	-0.521897788	0.218828891	0.661296099
