# Supplementary material for: Genetic inactivation of RIP1 kinase activity in rats protects against ischemic brain injury
Source: Cell Death Dis. 2021 Apr 7;12(4):379. doi: 10.1038/s41419-021-03651-6 (PMC8026634; doi:10.1038/s41419-021-03651-6)
Supplement: Supplementary file 5 — Supplementary Table 2 [file 41419_2021_3651_MOESM5_ESM.xlsx]

## Sheet: Sheet 1
Stark and Goncharov, 2020 Supplementary Table 2
Upregulated pathways in WT-tMCAO
Pathway identifier	Pathway name	Entities pValue	Entities FDR	Submitted entities found
R-HSA-166658	Complement cascade	8.32667e-15	2.27318e-12	C1qb;crp;C1qa;Serping1;C1r;C4bpb;Masp1;C4bpa;C4b;C4;C5;C6;C9;Cfb;C1qc
R-HSA-977606	Regulation of Complement cascade	1.27287e-12	1.7311e-10	C1qb;C1qa;Serping1;C1r;C4bpb;C4bpa;C4b;C4;C5;C6;C9;Cfb;C1qc
R-HSA-140877	Formation of Fibrin Clot (Clotting Cascade)	3.55613e-10	3.23608e-08	Fgb;Fga;Serping1;Fgg;Serpinc1;Gp1ba;A2m;Kng1
R-HSA-114608	Platelet degranulation	5.47233e-10	3.72118e-08	Fgb;Itih4;Fga;Orm1;Serping1;Fgg;Fn1;A2m;Aldoa;Kng1
R-HSA-168249	Innate Immune System	8.6667e-10	3.95759e-08	C1qb;Fgb;crp;C1qa;Fga;Orm1;Serping1;C1r;Fgg;C4bpb;Masp1;C4bpa;Aldoa;Actb;C4b;C4;C5;C6;C9;Apob;Cfb;C1qc;Ctsa
R-HSA-76005	Response to elevated platelet cytosolic Ca2+	8.79465e-10	3.95759e-08	Fgb;Itih4;Fga;Orm1;Serping1;Fgg;Fn1;A2m;Aldoa;Kng1
R-HSA-166663	Initial triggering of complement	6.50827e-08	2.42964e-06	C4b;C1qb;crp;C1qa;C4;C1r;Masp1;Cfb;C1qc
R-HSA-76002	Platelet activation, signaling and aggregation	7.14599e-08	2.42964e-06	Fgb;Itih4;Fga;Orm1;Serping1;Fgg;Fn1;Gp1ba;A2m;Aldoa;Kng1
R-HSA-140837	Intrinsic Pathway of Fibrin Clot Formation	4.18034e-07	1.2541e-05	Serping1;Serpinc1;Gp1ba;A2m;Kng1
R-HSA-109582	Hemostasis	4.81476e-07	1.29998e-05	Fgb;Fga;Orm1;Serping1;Igh-6;Fgg;Fn1;Aldoa;Kng1;Actb;Itih4;Serpinc1;Gp1ba;A2m;Jchain;Apob
R-HSA-8957275	Post-translational protein phosphorylation	5.83338e-07	1.40001e-05	Fga;Fgg;Serpinc1;Fn1;Apob;Cp;Kng1
R-HSA-381426	Regulation of Insulin-like Growth Factor (IGF) transport and uptake by Insulin-like Growth Factor Binding Proteins (IGFBPs)	1.59809e-06	3.5158e-05	Fga;Fgg;Serpinc1;Fn1;Apob;Cp;Kng1
R-HSA-354194	GRB2:SOS provides linkage to MAPK signaling for Integrins	2.15881e-06	4.10175e-05	Fgb;Fga;Fgg;Fn1
R-HSA-9656223	Signaling by RAF1 mutants	2.85799e-06	4.98955e-05	Fgb;Fga;Fgg;Fn1;Actb
R-HSA-372708	p130Cas linkage to MAPK signaling for integrins	3.13987e-06	4.98955e-05	Fgb;Fga;Fgg;Fn1
R-HSA-6802948	Signaling by high-kinase activity BRAF mutants	3.80786e-06	4.98955e-05	Fgb;Fga;Fgg;Fn1;Actb
R-HSA-168256	Immune System	3.96581e-06	4.98955e-05	C1qb;C1qa;Orm1;Serping1;Il1rap;Fn1;Aldoa;C4;C5;C6;C9;Fgb;crp;Fga;C1r;Igh-6;Fgg;C4bpb;Masp1;C4bpa;Actb;C4b;Apob;Cfb;C1qc;Ctsa
R-HSA-76009	Platelet Aggregation (Plug Formation)	4.17418e-06	4.98955e-05	Fgb;Fga;Fgg;Fn1;Gp1ba
R-HSA-6802946	Signaling by moderate kinase activity BRAF mutants	4.56761e-06	4.98955e-05	Fgb;Fga;Fgg;Fn1;Actb
R-HSA-9649948	Signaling downstream of RAS mutants	4.56761e-06	4.98955e-05	Fgb;Fga;Fgg;Fn1;Actb
R-HSA-6802949	Signaling by RAS mutants	4.56761e-06	4.98955e-05	Fgb;Fga;Fgg;Fn1;Actb
R-HSA-174577	Activation of C3 and C5	4.59375e-06	4.98955e-05	C4b;C4;C5;Cfb
R-HSA-6802955	Paradoxical activation of RAF signaling by kinase inactive BRAF	4.98955e-06	4.98955e-05	Fgb;Fga;Fgg;Fn1;Actb
R-HSA-166665	Terminal pathway of complement	6.83554e-06	6.83554e-05	C5;C6;C9
R-HSA-166786	Creation of C4 and C2 activators	1.03709e-05	0.000103709	C1qb;crp;C1qa;C1r;Masp1;C1qc
R-HSA-5674135	MAP2K and MAPK activation	1.19614e-05	0.000107653	Fgb;Fga;Fgg;Fn1;Actb
R-HSA-5686938	Regulation of TLR by endogenous ligand	1.20154e-05	0.000108139	Fgb;Fga;Fgg;Apob
R-HSA-6802952	Signaling by BRAF and RAF fusions	1.93367e-05	0.00017403	Fgb;Fga;Fgg;Fn1;Actb
R-HSA-354192	Integrin signaling	2.93135e-05	0.000234508	Fgb;Fga;Fgg;Fn1
R-HSA-140875	Common Pathway of Fibrin Clot Formation	4.27507e-05	0.000342006	Fgb;Fga;Fgg;Serpinc1
R-HSA-173623	Classical antibody-mediated complement activation	7.38504e-05	0.000590803	C1qb;crp;C1qa;C1r;C1qc
R-HSA-6802957	Oncogenic MAPK signaling	8.91715e-05	0.0006242	Fgb;Fga;Fgg;Fn1;Actb
R-HSA-216083	Integrin cell surface interactions	0.000619662	0.00433764	Fgb;Fga;Fgg;Fn1
R-HSA-1475029	Reversible hydration of carbon dioxide	0.00264288	0.0185002	Ca2
R-HSA-9651496	Defects of contact activation system (CAS) and kallikrein/kinin system (KKS)	0.00398741	0.0279119	Serping1;Gp1ba
R-HSA-9671793	Diseases of hemostasis	0.00398741	0.0279119	Serping1;Gp1ba
R-HSA-2173782	Binding and Uptake of Ligands by Scavenger Receptors	0.0064728	0.0388368	Hpx;Masp1;Jchain;Apob
R-HSA-8963898	Plasma lipoprotein assembly	0.00793288	0.0475973	A2m;Apob
Downregulated pathways in WT-tMCAO
Pathway identifier	Pathway name	Entities pValue	Entities FDR	Submitted entities found
R-HSA-8963899	Plasma lipoprotein remodeling	3.984e-10	8.04768e-08	Alb;Apoc2;Apoa1;Apoc3;Apoe;Apoa4
R-HSA-174824	Plasma lipoprotein assembly, remodeling, and clearance	1.92199e-09	1.36354e-07	Alb;Apoc1;Apoc2;Apoa1;Apoc3;Apoe;Apoa4
R-HSA-114608	Platelet degranulation	2.03513e-09	1.36354e-07	Apom;Tf;Clec3b;Serpina4;Psap;Ahsg;Alb;Fetub;Apoa1;F13a1
R-HSA-76005	Response to elevated platelet cytosolic Ca2+	3.25798e-09	1.62899e-07	Apom;Tf;Clec3b;Serpina4;Psap;Ahsg;Alb;Fetub;Apoa1;F13a1
R-HSA-975634	Retinoid metabolism and transport	7.56638e-09	2.49691e-07	Apom;Rbp4;Ttr;Apoc2;Apoa1;Apoc3;Apoe;Apoa4
R-HSA-8963898	Plasma lipoprotein assembly	1.17841e-08	2.96631e-07	Apoc1;Apoc2;Apoa1;Apoc3;Apoe;Apoa4
R-HSA-8963888	Chylomicron assembly	1.18652e-08	2.96631e-07	Apoc2;Apoa1;Apoc3;Apoe;Apoa4
R-HSA-6806667	Metabolism of fat-soluble vitamins	2.86359e-08	6.19192e-07	Apom;Rbp4;Ttr;Apoc2;Apoa1;Apoc3;Apoe;Apoa4
R-HSA-8963901	Chylomicron remodeling	3.09596e-08	6.19192e-07	Apoc2;Apoa1;Apoc3;Apoe;Apoa4
R-HSA-8957275	Post-translational protein phosphorylation	8.81688e-08	1.58704e-06	Proc;Igfbp3;Tf;Ahsg;Alb;Apoa1;Apoe
R-HSA-8964058	HDL remodeling	1.68945e-07	2.70312e-06	Alb;Apoc2;Apoa1;Apoc3;Apoe
R-HSA-381426	Regulation of Insulin-like Growth Factor (IGF) transport and uptake by Insulin-like Growth Factor Binding Proteins (IGFBPs)	2.78706e-07	4.18059e-06	Proc;Igfbp3;Tf;Ahsg;Alb;Apoa1;Apoe
R-HSA-9029569	NR1H3 & NR1H2 regulate gene expression linked to cholesterol transport and efflux	1.15879e-06	1.6223e-05	Apoc1;Apoc2;Apoe
R-HSA-2187338	Visual phototransduction	2.31756e-06	2.87735e-05	Apom;Rbp4;Ttr;Apoc2;Apoa1;Apoc3;Apoe;Apoa4
R-HSA-76002	Platelet activation, signaling and aggregation	2.39779e-06	2.87735e-05	Apom;Tf;Clec3b;Serpina4;Psap;Ahsg;Alb;Fetub;Apoa1;F13a1
R-HSA-9024446	NR1H2 and NR1H3-mediated signaling	4.90509e-06	5.3956e-05	Apoc1;Apoc2;Apoe
R-HSA-8963889	Assembly of active LPL and LIPC lipase complexes	1.77086e-05	0.000194795	Apoc2;Apoa4
R-HSA-977225	Amyloid fiber formation	8.72737e-05	0.000872737	Tf;Ttr;Gsn;Apoa1;Apoa4
R-HSA-5683826	Surfactant metabolism	0.00014707	0.0014707	Psap
R-HSA-189085	Digestion of dietary carbohydrate	0.000325162	0.00292645	Mgam;Amy1a
R-HSA-418594	G alpha (i) signalling events	0.000525979	0.00473382	Apom;Rbp4;Ttr;Psap;Apoc2;Apoa1;Apoc3;Apoe;Apoa4;Agt
R-HSA-196854	Metabolism of vitamins and cofactors	0.000686534	0.00549227	Apom;Rbp4;Ttr;Apoc2;Apoa1;Apoc3;Apoe;Apoa4
R-HSA-5688890	Defective CSF2RA causes SMDP4	0.000777173	0.00605962	Psap
R-HSA-5688849	Defective CSF2RB causes SMDP5	0.000777173	0.00605962	Psap
R-HSA-109582	Hemostasis	0.00086566	0.00605962	Proc;Apom;Tf;Clec3b;Serpina4;Psap;Ahsg;Alb;Fetub;Apoa1;F13a1
R-HSA-8964043	Plasma lipoprotein clearance	0.00129406	0.00905843	Apoc1;Apoa1;Apoe
R-HSA-5687613	Diseases associated with surfactant metabolism	0.00302899	0.0212029	Psap
R-HSA-140877	Formation of Fibrin Clot (Clotting Cascade)	0.00370378	0.0222227	Proc;Tf;F13a1
R-HSA-6803211	TP53 Regulates Transcription of Death Receptors and Ligands	0.0038088	0.0228528	Igfbp3
R-HSA-391160	Signal regulatory protein family interactions	0.0038088	0.0228528	Psap
R-HSA-8935690	Digestion	0.00405111	0.0243066	Mgam;Amy1a
R-HSA-5687868	Defective SFTPA2 causes IPF	0.00501439	0.028177	Psap
R-HSA-8963743	Digestion and absorption	0.00563539	0.028177	Mgam;Amy1a
R-HSA-382551	Transport of small molecules	0.00877937	0.0433291	Tf;Gsn;Alb;Apoc1;Apoc2;Apoa1;Apoc3;Apoe;Apoa4
R-HSA-6809583	Retinoid metabolism disease events	0.010004	0.0433291	Rbp4
R-HSA-6798695	Neutrophil degranulation	0.0104891	0.0433291	Apom;Tf;Mgam;Ttr;Gsn;Psap;Ahsg
R-HSA-5686938	Regulation of TLR by endogenous ligand	0.0108323	0.0433291	Psap
R-HSA-9675143	Diseases of the neuronal system	0.0108323	0.0433291	Rbp4;Ttr
R-HSA-2474795	Diseases associated with visual transduction	0.0108323	0.0433291	Rbp4;Ttr
R-HSA-2453864	Retinoid cycle disease events	0.0108323	0.0433291	Rbp4;Ttr
R-HSA-392499	Metabolism of proteins	0.0112517	0.0450069	Gsn;Ahsg;Lum;Pepd;Gpld1;Agt;Proc;Igfbp3;Tf;Ttr;Psap;Alb;Apoa1;Apoe;Apoa4
R-HSA-1989781	PPARA activates gene expression	0.0116606	0.0466422	Apoa1;Agt
R-HSA-400206	Regulation of lipid metabolism by PPARalpha	0.0121154	0.0484615	Apoa1;Agt
Pathways associated with WT-tMCAO without significant changes in RIP1 KD-tMCAO
Pathway identifier	Pathway name	Entities pValue	Entities FDR	Submitted entities found
R-HSA-114608	Platelet degranulation	8.84381e-12	1.88233e-09	Fga;Orm1;Ahsg;Serping1;Fetub;Fn1;Aldoa;Kng1;Itih4;Apom;Tf;Serpina4;Psap;Alb
R-HSA-8957275	Post-translational protein phosphorylation	1.0818e-11	1.88233e-09	Igfbp3;Proc;Fga;Tf;Ahsg;Alb;Serpinc1;Fn1;Apob;Cp;Kng1
R-HSA-76005	Response to elevated platelet cytosolic Ca2+	1.62854e-11	1.88911e-09	Fga;Orm1;Ahsg;Serping1;Fetub;Fn1;Aldoa;Kng1;Itih4;Apom;Tf;Serpina4;Psap;Alb
R-HSA-166658	Complement cascade	4.32464e-11	3.76244e-09	C1qb;crp;C1qa;C5;C6;Serping1;Cfh;C9;C4bpb;Masp1;C4bpa;C1qc
R-HSA-381426	Regulation of Insulin-like Growth Factor (IGF) transport and uptake by Insulin-like Growth Factor Binding Proteins (IGFBPs)	6.1498e-11	4.24336e-09	Igfbp3;Proc;Fga;Tf;Ahsg;Alb;Serpinc1;Fn1;Apob;Cp;Kng1
R-HSA-977606	Regulation of Complement cascade	2.51032e-09	1.45599e-07	C1qb;C1qa;C5;C6;Serping1;Cfh;C9;C4bpb;C4bpa;C1qc
R-HSA-76002	Platelet activation, signaling and aggregation	1.03096e-08	5.0517e-07	Fga;Orm1;Ahsg;Serping1;Fetub;Fn1;Aldoa;Kng1;Itih4;Apom;Tf;Serpina4;Psap;Alb;Gp1ba
R-HSA-168249	Innate Immune System	2.06991e-08	8.9006e-07	C1qb;C1qa;Orm1;Mgam;Serping1;Ahsg;Cfh;Aldoa;C5;Tf;Ttr;C6;C9;crp;Fga;Gsn;C4bpb;Masp1;C4bpa;Actb;Apom;Psap;Apob;C1qc;Ctsa
R-HSA-140877	Formation of Fibrin Clot (Clotting Cascade)	1.945e-07	7.391e-06	Proc;Fga;Tf;Serping1;Serpinc1;Gp1ba;Kng1
R-HSA-109582	Hemostasis	1.86405e-06	6.33777e-05	Fga;Orm1;Ahsg;Serping1;Fetub;Fn1;Aldoa;Kng1;Actb;Proc;Itih4;Apom;Tf;Serpina4;Psap;Alb;Serpinc1;Gp1ba;Apob
R-HSA-140837	Intrinsic Pathway of Fibrin Clot Formation	3.07294e-06	9.52612e-05	Proc;Serping1;Serpinc1;Gp1ba;Kng1
R-HSA-166665	Terminal pathway of complement	2.27747e-05	0.000660465	C5;C6;C9
R-HSA-5686938	Regulation of TLR by endogenous ligand	5.82778e-05	0.00151522	Fga;Psap;Apob
R-HSA-5683826	Surfactant metabolism	0.000415224	0.00996538	Psap
R-HSA-168256	Immune System	0.00043432	0.00998937	C1qb;C1qa;Orm1;Mgam;Serping1;Ahsg;Cfh;Il1rap;Fn1;Aldoa;C5;Tf;Ttr;C6;C9;crp;Fga;Gsn;C4bpb;Masp1;C4bpa;Actb;Apom;Psap;Lap3;Apob;C1qc;Ctsa
R-HSA-8963899	Plasma lipoprotein remodeling	0.000478071	0.0100395	Alb;Apoc2;Apob
R-HSA-174824	Plasma lipoprotein assembly, remodeling, and clearance	0.000507035	0.0101407	Alb;Apoc1;Apoc2;Apob
R-HSA-166786	Creation of C4 and C2 activators	0.000883955	0.0167951	C1qb;crp;C1qa;Masp1;C1qc
R-HSA-9029569	NR1H3 & NR1H2 regulate gene expression linked to cholesterol transport and efflux	0.00100464	0.0180835	Apoc1;Apoc2
R-HSA-8963898	Plasma lipoprotein assembly	0.00108149	0.0183853	Apoc1;Apoc2;Apob
R-HSA-166663	Initial triggering of complement	0.00124625	0.0186006	C1qb;crp;C1qa;Masp1;C1qc
R-HSA-6798695	Neutrophil degranulation	0.0012882	0.0186006	Orm1;Apom;Tf;Mgam;Ttr;Gsn;Psap;Ahsg;Aldoa;Ctsa
R-HSA-5688890	Defective CSF2RA causes SMDP4	0.00132862	0.0186006	Psap
R-HSA-5688849	Defective CSF2RB causes SMDP5	0.00132862	0.0186006	Psap
R-HSA-8866423	VLDL assembly	0.00167434	0.0217665	Apoc1;Apob
R-HSA-975634	Retinoid metabolism and transport	0.00193263	0.0231916	Apom;Ttr;Apoc2;Apob
R-HSA-8964046	VLDL clearance	0.00205826	0.0246991	Apoc1;Apob
R-HSA-9024446	NR1H2 and NR1H3-mediated signaling	0.00251378	0.0301653	Apoc1;Apoc2
R-HSA-977225	Amyloid fiber formation	0.00284506	0.0312957	Fga;Tf;Ttr;Gsn
R-HSA-140875	Common Pathway of Fibrin Clot Formation	0.0029943	0.0329373	Proc;Fga;Serpinc1
R-HSA-6806667	Metabolism of fat-soluble vitamins	0.00359504	0.0359504	Apom;Ttr;Apoc2;Apob
R-HSA-8963888	Chylomicron assembly	0.00396576	0.0387614	Apoc2;Apob
R-HSA-173623	Classical antibody-mediated complement activation	0.00401605	0.0387614	C1qb;crp;C1qa;C1qc
R-HSA-9656223	Signaling by RAF1 mutants	0.00430682	0.0387614	Fga;Fn1;Actb
R-HSA-6802948	Signaling by high-kinase activity BRAF mutants	0.00507488	0.0414433	Fga;Fn1;Actb
R-HSA-5687613	Diseases associated with surfactant metabolism	0.00513571	0.0414433	Psap
R-HSA-76009	Platelet Aggregation (Plug Formation)	0.00534803	0.0414433	Fga;Fn1;Gp1ba
R-HSA-9649948	Signaling downstream of RAS mutants	0.00562987	0.0414433	Fga;Fn1;Actb
R-HSA-6802946	Signaling by moderate kinase activity BRAF mutants	0.00562987	0.0414433	Fga;Fn1;Actb
R-HSA-6802949	Signaling by RAS mutants	0.00562987	0.0414433	Fga;Fn1;Actb
R-HSA-8963901	Chylomicron remodeling	0.00577305	0.0414433	Apoc2;Apob
R-HSA-1475029	Reversible hydration of carbon dioxide	0.00577305	0.0414433	Ca2
R-HSA-6802955	Paradoxical activation of RAF signaling by kinase inactive BRAF	0.00592047	0.0414433	Fga;Fn1;Actb
R-HSA-6803211	TP53 Regulates Transcription of Death Receptors and Ligands	0.00644466	0.0451126	Igfbp3
R-HSA-391160	Signal regulatory protein family interactions	0.00644466	0.0451126	Psap
R-HSA-5687868	Defective SFTPA2 causes IPF	0.00656779	0.0459745	Psap
